# Supplementary material for: rac-(1R,2R,4S)-1,2-Dibromo-4-[(1R)-1,2-dibromo­eth­yl]cyclo­hexa­ne
Source: Acta Crystallogr Sect E Struct Rep Online. 2010 Nov 27;66(Pt 12):o3318. doi: 10.1107/S160053681004763X (PMC3011632; doi:10.1107/S160053681004763X)
Supplement: Supplementary file 2 [file e-66-o3318-Isup2.hkl]

# 
# h,k,l, Fc-squared, Fo-squared, sigma(Fo-squared) and status flag 
# 
data_I
_shelx_title ' fe260 in P2(1)/n' 
_shelx_refln_list_code          4 
_shelx_F_calc_maximum      354.30 
_exptl_crystal_F_000       800.00 
_reflns_d_resolution_high  0.8273 
 
loop_ 
 _symmetry_equiv_pos_as_xyz 
 'x, y, z' 
 '-x+1/2, y+1/2, -z+1/2' 
 '-x, -y, -z' 
 'x-1/2, -y-1/2, z-1/2' 
 
_cell_length_a     9.6163 
_cell_length_b    13.9193 
_cell_length_c     9.6354 
_cell_angle_alpha  90.000 
_cell_angle_beta  111.769 
_cell_angle_gamma  90.000 
 
_shelx_F_squared_multiplier     1.000 
 
loop_ 
 _refln_index_h 
 _refln_index_k 
 _refln_index_l 
 _refln_F_squared_calc 
 _refln_F_squared_meas 
 _refln_F_squared_sigma 
 _refln_observed_status 
   2   0   0      792.05      866.18     23.74 o 
   4   0   0    36228.25    32221.93   1350.27 o 
   6   0   0       15.53       25.72     29.78 o 
   8   0   0      315.87      158.19     98.64 o 
  10   0   0        0.84       43.31    132.93 o 
   1   1   0     1346.36     2273.33     64.61 o 
   2   1   0     6543.79     6609.82    188.42 o 
   3   1   0      170.28      161.75     19.51 o 
   4   1   0    15567.02    14957.54    574.94 o 
   5   1   0     2209.82     2153.79     53.96 o 
   6   1   0     3531.10     3284.42    123.65 o 
   7   1   0        8.74        2.07     38.95 o 
   8   1   0     2345.18     2352.81    125.45 o 
   9   1   0       44.65       12.69     80.60 o 
  10   1   0      153.95      164.26     97.27 o 
   0   2   0       41.37      194.29     12.32 o 
   1   2   0     1655.19     1791.72     42.53 o 
   2   2   0   125526.56   114050.59   3032.20 o 
   3   2   0    16842.42    16939.80    530.57 o 
   4   2   0        4.65       11.79     14.60 o 
   5   2   0      662.90      553.58     43.68 o 
   6   2   0     4332.88     3946.89    154.03 o 
   7   2   0     1154.10     1022.23     69.97 o 
   8   2   0       20.92        0.21     65.18 o 
   9   2   0      222.09      319.04     89.42 o 
  10   2   0      147.77       93.70     95.75 o 
   1   3   0     6284.09     6730.50    254.16 o 
   2   3   0     6164.02     6541.33    197.06 o 
   3   3   0    13597.83    13986.30    428.07 o 
   4   3   0      263.10      328.51     16.70 o 
   5   3   0     2769.49     2612.39     76.05 o 
   6   3   0     6410.41     5847.09    246.98 o 
   7   3   0       31.38        0.11     27.40 o 
   8   3   0       29.05       52.94     70.80 o 
   9   3   0      233.63      225.18     88.39 o 
  10   3   0      172.07      222.98    104.96 o 
   0   4   0    11417.97    13057.44    334.29 o 
   1   4   0    16811.75    18519.87    398.83 o 
   2   4   0     1148.46     1136.85     31.90 o 
   3   4   0     2500.64     2461.84    100.98 o 
   4   4   0    18356.59    18179.35    579.63 o 
   5   4   0     7713.88     7492.43    260.38 o 
   6   4   0       20.21       18.16     26.12 o 
   7   4   0     1594.13     1679.84     74.03 o 
   8   4   0      790.35      797.44     69.92 o 
   9   4   0      262.22      334.90     71.67 o 
  10   4   0       21.72       12.92    100.23 o 
   1   5   0    13819.89    15157.68    270.98 o 
   2   5   0     2453.69     2628.68     75.18 o 
   3   5   0    17868.55    17748.90    443.79 o 
   4   5   0     1284.35     1177.35     46.33 o 
   5   5   0       48.35       32.86     20.39 o 
   6   5   0     1520.81     1450.67     62.08 o 
   7   5   0     1803.96     1873.91    123.53 o 
   8   5   0      198.44      196.96     63.24 o 
   9   5   0      826.30      758.68     83.59 o 
  10   5   0        0.77      -59.39     76.64 o 
   0   6   0     2345.04     2682.93     70.74 o 
   1   6   0    11202.61    12765.30    226.49 o 
   2   6   0      547.05      630.24     22.40 o 
   3   6   0    10781.35    10512.14    272.28 o 
   4   6   0      226.44      224.08     20.67 o 
   5   6   0      130.28      125.39     25.26 o 
   6   6   0     1103.60     1101.29     43.89 o 
   7   6   0     1033.63     1133.25     74.06 o 
   8   6   0        1.00       -4.24     61.96 o 
   9   6   0      547.99      549.79     84.62 o 
  10   6   0      330.63      393.95     92.35 o 
   1   7   0    17046.20    19056.42    327.10 o 
   2   7   0      284.26      344.62     21.47 o 
   3   7   0      866.85      823.07     25.06 o 
   4   7   0     5280.21     5168.58    137.89 o 
   5   7   0     7772.33     7498.99    234.66 o 
   6   7   0      233.16      239.22     38.09 o 
   7   7   0     1540.10     1417.04     66.83 o 
   8   7   0      135.74      135.42     72.41 o 
   9   7   0      399.74      428.11     87.09 o 
   0   8   0     1950.29     2031.67     66.63 o 
   1   8   0     7237.49     8241.32    156.42 o 
   2   8   0      765.81      805.92     31.36 o 
   3   8   0      208.16      237.22     24.11 o 
   4   8   0      153.58      169.72     24.98 o 
   5   8   0     1071.70     1019.36     45.58 o 
   6   8   0       67.37       69.63     43.55 o 
   7   8   0        6.62       19.36     47.43 o 
   8   8   0      744.40      745.91     90.86 o 
   9   8   0        5.85       74.78     86.26 o 
   1   9   0       60.96       47.23     20.53 o 
   2   9   0      823.83      937.53     32.01 o 
   3   9   0     4641.79     4590.04    111.93 o 
   4   9   0     1244.04     1219.92     43.65 o 
   5   9   0     2461.68     2372.69     61.28 o 
   6   9   0      129.75      148.27     50.42 o 
   7   9   0     2556.78     2586.49     96.72 o 
   8   9   0      529.07      660.92     97.48 o 
   9   9   0      211.45      171.92     95.11 o 
   0  10   0       37.00       65.49     30.96 o 
   1  10   0      329.90      338.21     26.81 o 
   2  10   0      874.55      943.79     35.53 o 
   3  10   0       89.43      112.98     29.91 o 
   4  10   0      230.38      204.42     35.14 o 
   5  10   0      558.11      599.14     42.75 o 
   6  10   0      595.95      608.41     64.48 o 
   7  10   0        8.71      -35.56     58.40 o 
   8  10   0       19.56        9.37     65.99 o 
   1  11   0      107.40      110.09     31.57 o 
   2  11   0      101.47      130.44     32.24 o 
   3  11   0     1029.70     1130.15     46.15 o 
   4  11   0      709.82      695.77     46.23 o 
   5  11   0     1714.35     1668.99     62.58 o 
   6  11   0      860.23      923.79     73.72 o 
   7  11   0      293.79      301.55     71.44 o 
   8  11   0      308.64      333.60     79.50 o 
   0  12   0      218.14      223.91     52.30 o 
   1  12   0      295.37      309.45     38.89 o 
   2  12   0       11.61       37.13     37.38 o 
   3  12   0      894.69      924.79     53.42 o 
   4  12   0      309.15      256.73     49.54 o 
   5  12   0      140.39      124.45     46.75 o 
   6  12   0       86.97       72.08     50.94 o 
   7  12   0      640.46      686.03     83.82 o 
   1  13   0      436.08      482.50     47.81 o 
   2  13   0     1480.78     1528.07     56.22 o 
   3  13   0      121.77      157.10     49.80 o 
   4  13   0      270.55      241.56     55.50 o 
   5  13   0      108.99      118.99     57.79 o 
   6  13   0     1586.01     1602.39     84.64 o 
   0  14   0       32.31       96.60     69.50 o 
   1  14   0       15.38      -38.91     47.89 o 
   2  14   0     2030.14     1929.67     85.04 o 
   3  14   0      127.82       95.87     55.59 o 
   4  14   0        0.22       -2.00     59.66 o 
   5  14   0      472.93      442.39     66.87 o 
   1  15   0       14.23       44.06     54.55 o 
   2  15   0       84.26       63.18     61.84 o 
   3  15   0        0.61      -21.56     70.82 o 
   4  15   0     1631.86     1647.54     87.92 o 
   0  16   0     1670.69     1516.03    103.91 o 
   1  16   0       26.09       13.98     62.90 o 
   2  16   0        0.79       50.86     65.80 o 
   3  16   0       41.54        1.22     75.87 o 
 -11   0   1      261.82      354.88    178.34 o 
  -9   0   1       10.60       57.74    112.78 o 
  -7   0   1        0.88        0.61     40.39 o 
  -5   0   1      202.56      191.13     23.26 o 
  -3   0   1     6224.69     6338.99    300.99 o 
  -1   0   1      735.21      586.60     94.37 o 
   1   0   1      433.06      480.00     24.16 o 
   3   0   1    12621.06    11270.29    656.25 o 
   5   0   1    10795.15    10282.59    567.09 o 
   7   0   1     2392.06     2555.22    148.82 o 
   9   0   1     2158.89     2359.62    204.81 o 
 -11   1   1      304.90      407.12    119.83 o 
 -10   1   1     1045.45     1125.47    123.72 o 
  -9   1   1     1025.16     1091.68    107.87 o 
  -8   1   1     4757.61     4835.75    156.80 o 
  -7   1   1     6098.84     5837.02    242.97 o 
  -6   1   1     6991.75     6502.07    209.07 o 
  -5   1   1     5297.24     4902.30    164.52 o 
  -4   1   1    18566.87    17841.39    574.81 o 
  -3   1   1     9272.99     9778.24    245.43 o 
  -2   1   1      694.01      764.76     27.71 o 
  -1   1   1       31.75      302.42     16.33 o 
   0   1   1      101.45      113.20      5.45 o 
   1   1   1     1003.27     1189.92     30.33 o 
   2   1   1    13068.98    13428.03    528.44 o 
   3   1   1     1903.52     1884.63     78.91 o 
   4   1   1     8542.21     8181.87    263.17 o 
   5   1   1      522.11      429.72     34.39 o 
   6   1   1     1498.40     1305.30     51.30 o 
   7   1   1      247.65      179.36     35.77 o 
   8   1   1     1030.01      975.91     89.42 o 
   9   1   1      107.81       87.63     81.22 o 
  10   1   1        0.43      -17.35     93.57 o 
 -11   2   1       85.22       23.63    109.71 o 
 -10   2   1       36.23      129.47     96.01 o 
  -9   2   1      519.44      544.29     71.45 o 
  -8   2   1       63.06       96.74     52.09 o 
  -7   2   1        6.48       14.18     32.16 o 
  -6   2   1     1411.76     1289.75     50.86 o 
  -5   2   1      367.34      399.10     23.53 o 
  -4   2   1     1811.73     1743.69     51.79 o 
  -3   2   1     2349.53     2327.35     75.90 o 
  -2   2   1     5481.41     5695.33    147.12 o 
  -1   2   1     2621.41     2736.05     62.19 o 
   0   2   1     2439.59     2650.49     54.45 o 
   1   2   1     6197.99     6543.77    163.52 o 
   2   2   1     1980.58     2105.69    119.30 o 
   3   2   1     7902.26     7454.81    361.07 o 
   4   2   1     1344.64     1281.02     60.91 o 
   5   2   1     5030.86     4671.67    173.78 o 
   6   2   1     1435.79     1438.83     48.12 o 
   7   2   1     3975.08     4012.44    196.51 o 
   8   2   1      100.47      160.27     70.65 o 
   9   2   1      535.65      595.39     97.43 o 
  10   2   1       77.73      111.26    100.06 o 
 -10   3   1      422.60      565.52     85.13 o 
  -9   3   1     1373.51     1659.55     98.75 o 
  -8   3   1     1559.05     1464.63     88.17 o 
  -7   3   1       10.44       27.12     34.91 o 
  -6   3   1    10076.05     9445.59    339.29 o 
  -5   3   1     8616.47     7964.12    260.67 o 
  -4   3   1      908.43     1014.57     36.10 o 
  -3   3   1     3357.60     3169.47     72.89 o 
  -2   3   1    16022.74    16717.22    420.07 o 
  -1   3   1     4839.13     5308.78     93.59 o 
   0   3   1     3705.90     3781.33     89.35 o 
   1   3   1    14200.56    14619.33    368.41 o 
   2   3   1      177.60      253.38     14.73 o 
   3   3   1     1053.55     1073.93     39.23 o 
   4   3   1     1455.58     1419.00     54.51 o 
   5   3   1     5171.43     4881.20    212.59 o 
   6   3   1     3374.75     3240.32    129.68 o 
   7   3   1       38.23       35.99     46.60 o 
   8   3   1        3.35        2.21     69.37 o 
   9   3   1      115.78       95.49     86.36 o 
  10   3   1      271.46      324.52    108.46 o 
 -10   4   1      491.37      573.32     88.49 o 
  -9   4   1      295.73      249.37     70.58 o 
  -8   4   1     1032.78      936.72     69.54 o 
  -7   4   1     1459.95     1345.48    140.75 o 
  -6   4   1      910.32      919.93     33.44 o 
  -5   4   1        4.29       -3.48     18.34 o 
  -4   4   1     6587.52     6445.81    174.12 o 
  -3   4   1     5261.54     5377.59    137.14 o 
  -2   4   1     2974.38     3082.06     75.85 o 
  -1   4   1     5740.84     6174.43    144.98 o 
   0   4   1      228.11      310.68     13.01 o 
   1   4   1     9959.64    10597.07    257.88 o 
   2   4   1     5121.10     5342.02    112.46 o 
   3   4   1     5669.40     5625.30    190.91 o 
   4   4   1     4724.59     4682.35    197.66 o 
   5   4   1     1670.77     1514.22     62.79 o 
   6   4   1      792.72      809.55     39.28 o 
   7   4   1     1842.50     1856.34    121.46 o 
   8   4   1      939.58     1187.42    111.05 o 
   9   4   1       13.10      -34.66     85.21 o 
  10   4   1      467.37      553.29    116.30 o 
 -10   5   1      182.49      244.52     85.78 o 
  -9   5   1     1491.18     1440.81    100.03 o 
  -8   5   1      576.11      567.71     65.39 o 
  -7   5   1     2432.26     2604.59    140.36 o 
  -6   5   1      296.32      242.68     28.53 o 
  -5   5   1      845.58      899.42     28.47 o 
  -4   5   1     7439.35     7062.33    183.53 o 
  -3   5   1     6750.82     6922.80    191.20 o 
  -2   5   1        1.30       28.48     12.33 o 
  -1   5   1    27174.36    29139.95    489.09 o 
   0   5   1     9821.45    10414.15    195.64 o 
   1   5   1     4225.90     4346.29     93.83 o 
   2   5   1       97.07      118.23     13.95 o 
   3   5   1    15864.76    15439.82    439.27 o 
   4   5   1       16.83       27.18     19.75 o 
   5   5   1       23.24        6.96     23.96 o 
   6   5   1      111.35      119.41     37.07 o 
   7   5   1     1548.20     1569.38     77.76 o 
   8   5   1      582.85      612.52     70.05 o 
   9   5   1        2.60      -40.32     90.16 o 
 -10   6   1       25.16       -3.14     82.28 o 
  -9   6   1       41.13       71.76     74.29 o 
  -8   6   1     1684.81     1744.64    135.68 o 
  -7   6   1      326.69      297.10     41.88 o 
  -6   6   1     1838.45     1782.69     86.24 o 
  -5   6   1    14486.66    13814.78    376.61 o 
  -4   6   1      993.59     1078.37     28.48 o 
  -3   6   1      112.48      105.26     16.15 o 
  -2   6   1     3046.96     3123.29     59.85 o 
  -1   6   1    41856.71    44039.18    788.35 o 
   0   6   1     2118.76     2463.63     51.81 o 
   1   6   1     8472.99     9049.81    209.82 o 
   2   6   1      178.43      164.04     18.55 o 
   3   6   1     1064.94      983.11     26.98 o 
   4   6   1     1960.64     2016.44     63.73 o 
   5   6   1     4159.19     3868.42    136.19 o 
   6   6   1     1953.34     2033.35     70.60 o 
   7   6   1      504.15      538.85     60.62 o 
   8   6   1     1476.28     1541.47    100.41 o 
   9   6   1      203.20      211.27     76.72 o 
 -10   7   1       17.32       -0.33     87.49 o 
  -9   7   1       27.55       61.78     78.81 o 
  -8   7   1      102.82       70.11     52.62 o 
  -7   7   1     2760.01     2773.12     81.63 o 
  -6   7   1        8.22       25.29     32.33 o 
  -5   7   1     2361.17     2347.64     46.73 o 
  -4   7   1      374.11      368.59     22.42 o 
  -3   7   1       82.22       52.17     17.25 o 
  -2   7   1     3127.01     3281.60     58.47 o 
  -1   7   1     9528.87     9906.45    183.50 o 
   0   7   1     2940.79     3139.45     61.18 o 
   1   7   1    21674.93    22765.16    541.14 o 
   2   7   1     4428.71     4172.93    118.91 o 
   3   7   1     3074.10     2984.70     75.87 o 
   4   7   1     1255.71     1287.69     51.58 o 
   5   7   1     5268.80     5155.97    146.60 o 
   6   7   1       13.00       -4.37     46.63 o 
   7   7   1      134.48      144.26     59.74 o 
   8   7   1       15.48        4.12     70.51 o 
   9   7   1        1.05       29.75     79.31 o 
  -9   8   1      103.21       40.36     83.44 o 
  -8   8   1       44.19       81.32     58.18 o 
  -7   8   1     1847.48     1946.57     80.07 o 
  -6   8   1      964.60      995.23     47.67 o 
  -5   8   1      133.39      122.10     27.31 o 
  -4   8   1      640.60      629.97     25.42 o 
  -3   8   1    31346.94    32474.12    682.54 o 
  -2   8   1     2601.91     2658.88     57.67 o 
  -1   8   1     1341.27     1355.47     36.70 o 
   0   8   1      814.12      887.77     25.60 o 
   1   8   1    12172.29    12393.94    271.23 o 
   2   8   1     7799.96     7932.06    204.40 o 
   3   8   1     4630.81     4753.02     87.47 o 
   4   8   1       35.84       53.87     29.11 o 
   5   8   1      515.01      519.33     45.15 o 
   6   8   1     2131.25     2170.48     79.23 o 
   7   8   1      492.44      449.41     71.64 o 
   8   8   1      113.16      159.77     80.78 o 
   9   8   1      572.95      697.75    102.55 o 
  -9   9   1      288.47      337.73     96.14 o 
  -8   9   1      422.49      438.99     70.60 o 
  -7   9   1        0.92       30.65     51.49 o 
  -6   9   1      551.91      558.77     45.80 o 
  -5   9   1     1154.94     1172.67     46.78 o 
  -4   9   1      384.20      405.76     32.67 o 
  -3   9   1     3453.26     3555.80     91.04 o 
  -2   9   1     3355.39     3462.35     79.75 o 
  -1   9   1      278.56      286.30     19.69 o 
   0   9   1      895.04      948.35     28.62 o 
   1   9   1     5599.75     5385.15    121.90 o 
   2   9   1     4060.89     3939.42     85.88 o 
   3   9   1     5799.66     5973.94    184.09 o 
   4   9   1     1654.45     1622.66     55.20 o 
   5   9   1     1427.05     1414.34     66.68 o 
   6   9   1       18.33        6.95     48.83 o 
   7   9   1       37.59       24.59     70.22 o 
   8   9   1       14.98      -49.16     84.84 o 
  -8  10   1       96.54      118.28     69.62 o 
  -7  10   1       71.43       65.22     52.51 o 
  -6  10   1      438.50      465.58     49.22 o 
  -5  10   1     3178.27     3178.92     67.59 o 
  -4  10   1     3719.83     3822.63     79.82 o 
  -3  10   1     1138.32     1060.67     60.99 o 
  -2  10   1       47.24       85.66     26.20 o 
  -1  10   1     9976.31    10364.10    169.62 o 
   0  10   1    14679.75    15110.00    304.87 o 
   1  10   1     1738.58     1771.41     44.45 o 
   2  10   1      346.78      345.43     31.55 o 
   3  10   1      845.42      851.88     41.83 o 
   4  10   1     6001.30     5918.55    103.75 o 
   5  10   1      383.56      401.47     50.60 o 
   6  10   1      103.39      151.57     58.41 o 
   7  10   1      569.28      630.11     71.83 o 
   8  10   1      273.90      368.79    100.94 o 
  -8  11   1      237.90      258.87     75.31 o 
  -7  11   1      118.45      124.67     58.63 o 
  -6  11   1      960.84     1012.29     60.30 o 
  -5  11   1       40.19       39.61     40.32 o 
  -4  11   1     2775.37     2877.91     68.90 o 
  -3  11   1      269.55      252.30     33.09 o 
  -2  11   1      667.93      728.06     37.98 o 
  -1  11   1     1582.39     1618.17     49.56 o 
   0  11   1     3784.39     3845.40     83.94 o 
   1  11   1      209.76      217.04     33.71 o 
   2  11   1      177.64      151.73     35.19 o 
   3  11   1     2125.16     2130.22     59.37 o 
   4  11   1        0.86        4.98     38.33 o 
   5  11   1      109.35       82.38     50.34 o 
   6  11   1      403.23      415.73     70.30 o 
   7  11   1       62.64       73.70     69.75 o 
  -7  12   1       72.91       96.59     72.44 o 
  -6  12   1      823.98      814.66     65.79 o 
  -5  12   1      178.75      190.16     49.91 o 
  -4  12   1     1160.09     1187.42     57.41 o 
  -3  12   1      210.95      203.86     40.13 o 
  -2  12   1     9480.29    10054.87    220.31 o 
  -1  12   1     1500.11     1580.09     54.47 o 
   0  12   1       18.90        3.98     36.11 o 
   1  12   1      979.85     1094.07     47.71 o 
   2  12   1     7913.74     8113.50    194.28 o 
   3  12   1      218.99      216.43     48.07 o 
   4  12   1      353.21      309.16     47.08 o 
   5  12   1        3.42       28.59     48.14 o 
   6  12   1     1044.63     1197.65     88.55 o 
   7  12   1        6.02        3.15     73.79 o 
  -7  13   1       18.20       40.85     78.21 o 
  -6  13   1      783.13      732.00     68.18 o 
  -5  13   1       13.43        0.37     55.05 o 
  -4  13   1      911.56      941.60     60.90 o 
  -3  13   1        1.75      -30.91     43.09 o 
  -2  13   1     2287.73     2281.33     68.20 o 
  -1  13   1     1187.14     1269.61     56.55 o 
   0  13   1      225.61      286.97     43.52 o 
   1  13   1      240.92      253.15     43.99 o 
   2  13   1       21.59      -20.11     46.88 o 
   3  13   1     3426.33     3359.95     91.84 o 
   4  13   1       26.87       11.86     52.26 o 
   5  13   1       38.92       51.52     55.19 o 
   6  13   1      644.29      670.42     95.81 o 
  -6  14   1      445.06      430.95     69.80 o 
  -5  14   1      667.26      696.09     72.05 o 
  -4  14   1     1469.13     1394.82     75.87 o 
  -3  14   1      387.35      395.66     59.71 o 
  -2  14   1      806.35      864.54     61.31 o 
  -1  14   1      367.74      344.37     52.97 o 
   0  14   1     5864.55     5973.83    155.10 o 
   1  14   1      353.30      381.44     54.02 o 
   2  14   1       20.18      -14.31     53.23 o 
   3  14   1        8.15        5.30     58.31 o 
   4  14   1     1085.74     1066.32     73.23 o 
   5  14   1       17.55      -22.41     60.35 o 
  -5  15   1       18.12       50.04     66.52 o 
  -4  15   1      334.42      287.43     77.10 o 
  -3  15   1      189.69      173.51     63.72 o 
  -2  15   1      181.60      241.07     57.28 o 
  -1  15   1       11.57       12.23     51.31 o 
   0  15   1       10.59       35.87     55.41 o 
   1  15   1     2753.86     2835.33     96.89 o 
   2  15   1       51.57       23.49     70.46 o 
   3  15   1       93.59       76.67     65.02 o 
   4  15   1      469.48      420.64     71.02 o 
  -3  16   1     1129.49     1037.48     87.13 o 
  -2  16   1      980.72      934.00     74.27 o 
  -1  16   1      134.54      180.96     60.12 o 
   0  16   1      513.95      521.21     69.59 o 
   1  16   1      398.11      403.75     70.86 o 
   2  16   1      690.75      576.69     85.68 o 
 -10   0   2       24.64       59.75     84.99 o 
  -8   0   2      131.44      118.79     63.03 o 
  -6   0   2     5303.71     5204.74    232.31 o 
  -4   0   2    12786.59    12923.82    615.12 o 
  -2   0   2     4827.49     4591.67    190.29 o 
   0   0   2    87990.02    86105.69   1472.91 o 
   2   0   2     6697.82     6311.49    148.19 o 
   4   0   2    15593.91    13530.96    855.32 o 
   6   0   2     7411.20     7237.78    362.35 o 
   8   0   2      507.08      572.31    113.68 o 
 -11   1   2        1.35       19.47     83.06 o 
 -10   1   2        0.03       11.29     60.98 o 
  -9   1   2       59.50       91.60     52.68 o 
  -8   1   2      455.09      528.25     52.51 o 
  -7   1   2       19.14       29.04     28.38 o 
  -6   1   2     3740.32     3544.95    112.72 o 
  -5   1   2     7202.50     6556.26    150.74 o 
  -4   1   2     9265.42     9581.42    303.85 o 
  -3   1   2    20294.15    18820.72    309.06 o 
  -2   1   2    34554.04    31652.44    858.09 o 
  -1   1   2    32814.43    33934.61   1080.32 o 
   0   1   2     7768.62     8273.07    241.38 o 
   1   1   2    52290.37    53319.57   1203.25 o 
   2   1   2     8768.63     8587.47    185.78 o 
   3   1   2     2477.05     1709.86    227.15 o 
   4   1   2      213.04      206.50     21.49 o 
   5   1   2      906.95      822.60     39.69 o 
   6   1   2      114.35      105.92     32.67 o 
   7   1   2      368.34      470.36     55.90 o 
   8   1   2      348.28      358.36     74.13 o 
   9   1   2      153.30      133.50     85.33 o 
 -11   2   2       16.65       76.49     86.45 o 
 -10   2   2      218.60      164.94     77.88 o 
  -9   2   2      372.72      452.98     60.30 o 
  -8   2   2      171.79      162.36     46.90 o 
  -7   2   2     1356.35     1323.97     47.06 o 
  -6   2   2     2204.95     2095.26     57.34 o 
  -5   2   2        7.81       12.54     14.41 o 
  -4   2   2     4166.36     3934.83     99.80 o 
  -3   2   2    17966.92    17241.90    334.93 o 
  -2   2   2    39930.13    37460.59   1071.72 o 
  -1   2   2     4929.68     4959.89    145.43 o 
   0   2   2      213.12      250.48     10.98 o 
   1   2   2     5652.32     5685.36    155.90 o 
   2   2   2    26665.64    26847.54    905.58 o 
   3   2   2     1228.54     1149.64     52.27 o 
   4   2   2     5406.30     5356.84    213.01 o 
   5   2   2      312.54      298.67     31.03 o 
   6   2   2     3345.79     3179.24    219.78 o 
   7   2   2       18.05       43.02     67.42 o 
   8   2   2      305.08      387.85     78.22 o 
   9   2   2      227.58      191.77     89.32 o 
 -11   3   2      110.74      163.64     91.32 o 
 -10   3   2      219.39      197.78     78.27 o 
  -9   3   2       21.52       59.50     64.85 o 
  -8   3   2      252.22      277.95     50.93 o 
  -7   3   2     4286.66     4188.64    152.91 o 
  -6   3   2      888.76      842.26     32.52 o 
  -5   3   2      637.46      626.06     22.04 o 
  -4   3   2     9087.46     8548.13    238.24 o 
  -3   3   2    10109.84     9687.06    223.37 o 
  -2   3   2      217.51      250.33     12.48 o 
  -1   3   2    18493.22    19263.18    487.26 o 
   0   3   2    22908.55    23693.03    490.85 o 
   1   3   2       64.52       90.66     11.59 o 
   2   3   2     1819.39     1819.08     81.34 o 
   3   3   2    19936.67    18185.40    925.00 o 
   4   3   2     2289.46     2148.12    101.24 o 
   5   3   2     1049.82      964.72     53.28 o 
   6   3   2      748.16      671.10     60.70 o 
   7   3   2      196.00      217.11     76.35 o 
   8   3   2      376.27      473.63     80.77 o 
   9   3   2      717.12      984.73    108.70 o 
 -11   4   2       12.57      -64.09     87.96 o 
 -10   4   2      406.35      511.36     89.32 o 
  -9   4   2      215.86      236.96     71.94 o 
  -8   4   2      174.57      256.24     41.95 o 
  -7   4   2      310.68      268.09     32.54 o 
  -6   4   2      490.97      415.66     36.93 o 
  -5   4   2    13027.06    12768.86    355.62 o 
  -4   4   2     9647.73     9423.00    258.18 o 
  -3   4   2       30.64       52.01     10.49 o 
  -2   4   2       66.62       83.66     12.11 o 
  -1   4   2    25574.82    25711.22    530.41 o 
   0   4   2    17694.43    18051.95    394.20 o 
   1   4   2     4191.35     4166.28     68.06 o 
   2   4   2      109.98      166.27     14.40 o 
   3   4   2      441.34      457.09     24.21 o 
   4   4   2     6312.79     5921.21    279.98 o 
   5   4   2      741.85      727.29     50.28 o 
   6   4   2      432.43      418.12     42.15 o 
   7   4   2      871.56      774.93     83.56 o 
   8   4   2      590.38      788.31     91.56 o 
   9   4   2        3.44       16.18     86.78 o 
 -10   5   2       50.36      -44.91     78.77 o 
  -9   5   2     1372.17     1533.14    102.72 o 
  -8   5   2      609.83      553.76     49.16 o 
  -7   5   2      500.17      451.76     34.56 o 
  -6   5   2      751.33      776.45     29.66 o 
  -5   5   2     4917.62     4765.15    126.43 o 
  -4   5   2     1332.74     1350.17     36.83 o 
  -3   5   2     3014.51     3179.76     75.27 o 
  -2   5   2     4913.69     4857.52     84.74 o 
  -1   5   2        3.98       13.76     11.59 o 
   0   5   2    18137.74    17887.30    383.39 o 
   1   5   2     6537.10     6747.86    124.35 o 
   2   5   2     2731.30     2841.63     62.73 o 
   3   5   2     5802.44     5693.02    178.65 o 
   4   5   2     3913.22     3688.12    140.22 o 
   5   5   2     3193.53     3048.83    143.53 o 
   6   5   2       15.47        0.42     32.73 o 
   7   5   2     1623.96     1559.31    153.05 o 
   8   5   2       41.88      114.99     81.80 o 
   9   5   2       17.96       47.90     92.93 o 
 -10   6   2       40.67       20.44     82.43 o 
  -9   6   2        0.79      -44.57     71.23 o 
  -8   6   2     2378.96     2415.70     78.21 o 
  -7   6   2     1697.99     1651.29     69.42 o 
  -6   6   2      475.33      483.97     30.63 o 
  -5   6   2      345.99      360.71     22.92 o 
  -4   6   2     7888.79     8008.67    194.49 o 
  -3   6   2    17571.90    17731.22    415.38 o 
  -2   6   2     4822.37     4676.76     75.54 o 
  -1   6   2       51.92       39.90     13.29 o 
   0   6   2       33.03       44.45     13.35 o 
   1   6   2     6112.43     6285.15    118.86 o 
   2   6   2     7667.95     7753.04    174.74 o 
   3   6   2      913.74      872.42     37.50 o 
   4   6   2     6248.52     5911.48    156.21 o 
   5   6   2      369.88      374.41     38.71 o 
   6   6   2      782.73      812.13     65.11 o 
   7   6   2        4.15      -49.28     60.27 o 
   8   6   2      944.82     1030.69    111.42 o 
   9   6   2       98.16       70.92    100.36 o 
 -10   7   2      266.84      267.94     94.85 o 
  -9   7   2      538.62      641.14     71.26 o 
  -8   7   2      242.78      245.55     51.75 o 
  -7   7   2     1121.67     1118.28     60.34 o 
  -6   7   2        0.75       -4.50     27.33 o 
  -5   7   2     2548.87     2475.31    102.32 o 
  -4   7   2       61.67       35.37     15.02 o 
  -3   7   2        1.04       17.02     16.50 o 
  -2   7   2    13740.77    13767.15    272.11 o 
  -1   7   2     2164.64     2281.25     60.06 o 
   0   7   2       33.10       46.18     17.32 o 
   1   7   2     6256.84     6381.08    129.01 o 
   2   7   2    13453.09    13757.05    269.39 o 
   3   7   2        5.75       15.03     21.01 o 
   4   7   2       10.34        5.45     26.79 o 
   5   7   2     3010.51     2955.68     99.05 o 
   6   7   2        2.95        4.44     48.21 o 
   7   7   2      116.20      128.19     60.60 o 
   8   7   2       16.67       14.28     73.21 o 
 -10   8   2      305.58      271.47    101.29 o 
  -9   8   2        0.54       -5.21     63.63 o 
  -8   8   2       19.26       41.63     50.91 o 
  -7   8   2        0.24      -13.28     37.50 o 
  -6   8   2     8345.60     7945.25     91.06 o 
  -5   8   2     1551.50     1578.14     41.47 o 
  -4   8   2      459.76      446.65     25.90 o 
  -3   8   2      453.51      471.90     22.99 o 
  -2   8   2     4294.28     4315.13     77.48 o 
  -1   8   2     3438.22     3570.74     66.53 o 
   0   8   2     1577.92     1579.37     40.50 o 
   1   8   2      589.85      563.34     26.47 o 
   2   8   2     7705.99     7851.18    131.94 o 
   3   8   2       30.22       26.93     23.67 o 
   4   8   2     1242.59     1230.96     50.46 o 
   5   8   2      103.80      106.58     45.28 o 
   6   8   2     4193.68     4156.32    130.03 o 
   7   8   2        1.74       28.24     64.39 o 
   8   8   2      220.39      217.83     85.88 o 
  -9   9   2      160.48      147.02     64.36 o 
  -8   9   2       19.60      -13.20     54.01 o 
  -7   9   2     3389.40     3386.65     79.66 o 
  -6   9   2      126.69      133.47     40.79 o 
  -5   9   2        5.52       28.88     29.07 o 
  -4   9   2     1496.51     1544.70     38.28 o 
  -3   9   2     2441.70     2465.23     57.22 o 
  -2   9   2      617.95      629.80     27.12 o 
  -1   9   2     3423.58     3301.59     53.22 o 
   0   9   2     6331.54     6412.34    170.12 o 
   1   9   2      147.30      132.57     24.54 o 
   2   9   2      246.74      231.05     29.35 o 
   3   9   2     1610.32     1669.10     51.01 o 
   4   9   2      379.08      389.85     42.40 o 
   5   9   2      299.06      371.17     56.28 o 
   6   9   2       14.15      -14.26     63.91 o 
   7   9   2        5.72       30.46     79.10 o 
   8   9   2      128.77      118.69     90.61 o 
  -9  10   2      342.64      374.29     73.09 o 
  -8  10   2      989.15      955.96     74.57 o 
  -7  10   2        2.43       31.18     45.92 o 
  -6  10   2       31.76       37.86     42.93 o 
  -5  10   2        3.75      -12.35     32.88 o 
  -4  10   2     3749.79     3612.09     82.20 o 
  -3  10   2       74.89       83.67     27.60 o 
  -2  10   2      209.20      234.35     25.42 o 
  -1  10   2     2497.71     2439.12     43.40 o 
   0  10   2      121.53      104.15     17.53 o 
   1  10   2       63.58       44.24     27.28 o 
   2  10   2      294.25      267.25     33.42 o 
   3  10   2     1709.89     1593.22     57.25 o 
   4  10   2     4086.29     3942.33     92.60 o 
   5  10   2      419.95      440.78     62.94 o 
   6  10   2      832.58      949.62     73.74 o 
   7  10   2      431.58      387.07     96.63 o 
  -8  11   2      700.18      697.65     82.91 o 
  -7  11   2        5.71       -0.56     53.30 o 
  -6  11   2      170.10      200.49     53.63 o 
  -5  11   2     4151.17     4217.15    108.94 o 
  -4  11   2       95.00       79.95     37.40 o 
  -3  11   2      895.73      867.86     40.39 o 
  -2  11   2       96.54       74.52     32.68 o 
  -1  11   2      144.44      151.94     32.68 o 
   0  11   2      477.60      507.41     36.05 o 
   1  11   2      634.59      610.74     36.33 o 
   2  11   2        0.25      -29.08     33.48 o 
   3  11   2      245.11      322.15     39.79 o 
   4  11   2       46.94       35.69     42.37 o 
   5  11   2       24.22      -11.52     56.71 o 
   6  11   2       13.23       -8.81     64.69 o 
   7  11   2      109.61      179.91     96.88 o 
  -8  12   2      106.45      118.17     78.02 o 
  -7  12   2      451.43      443.59     69.01 o 
  -6  12   2       23.97       30.45     55.08 o 
  -5  12   2      424.85      389.32     56.66 o 
  -4  12   2      152.85      149.75     42.28 o 
  -3  12   2      214.67      243.12     40.37 o 
  -2  12   2       18.29        4.59     36.88 o 
  -1  12   2      936.81      950.62     46.01 o 
   0  12   2      334.50      327.76     39.55 o 
   1  12   2     2986.61     2857.66     67.98 o 
   2  12   2      132.22      121.73     45.28 o 
   3  12   2      218.22      235.07     47.34 o 
   4  12   2      843.68      954.48     62.27 o 
   5  12   2     1405.35     1438.18     81.00 o 
   6  12   2      210.64      234.65     75.96 o 
  -7  13   2     1041.87      946.18     81.82 o 
  -6  13   2      931.98      893.72     71.95 o 
  -5  13   2      141.27       98.56     59.00 o 
  -4  13   2        4.25       -0.40     48.86 o 
  -3  13   2     2390.65     2243.46     74.33 o 
  -2  13   2      348.96      304.70     46.69 o 
  -1  13   2       27.06       16.96     39.67 o 
   0  13   2      888.48      915.92     49.68 o 
   1  13   2       51.02       45.43     47.23 o 
   2  13   2       92.82      100.18     55.70 o 
   3  13   2       25.01       38.87     54.95 o 
   4  13   2      180.21      173.02     56.38 o 
   5  13   2      159.63      130.36     68.31 o 
  -6  14   2      400.71      359.61     69.55 o 
  -5  14   2      297.77      204.42     73.44 o 
  -4  14   2      355.80      406.11     61.25 o 
  -3  14   2      402.07      407.55     56.24 o 
  -2  14   2        6.25      -26.35     48.10 o 
  -1  14   2      163.51      151.27     50.52 o 
   0  14   2       37.57        0.82     52.29 o 
   1  14   2       55.23       47.27     57.16 o 
   2  14   2     1007.63     1100.81     76.53 o 
   3  14   2     1809.56     1759.29     82.41 o 
   4  14   2      109.41       74.55     61.92 o 
  -5  15   2      650.44      515.61     83.82 o 
  -4  15   2      958.19      934.97     74.98 o 
  -3  15   2        5.67       14.61     56.91 o 
  -2  15   2      490.24      470.83     59.64 o 
  -1  15   2     1173.27     1139.36     76.13 o 
   0  15   2      441.68      404.22     65.79 o 
   1  15   2       74.90       98.40     68.64 o 
   2  15   2      668.41      618.95     73.05 o 
   3  15   2       16.35        7.69     65.41 o 
  -3  16   2      135.48      128.84     65.50 o 
  -2  16   2      318.36      260.30     68.29 o 
  -1  16   2       40.79       41.81     63.59 o 
   0  16   2       64.31      103.92     66.30 o 
   1  16   2      113.60       33.39     77.41 o 
 -11   0   3       71.98      121.02    104.51 o 
  -9   0   3     6847.48     6438.54    254.43 o 
  -7   0   3      113.63      118.90     39.79 o 
  -5   0   3    18244.28    17846.82    873.77 o 
  -3   0   3        3.34       29.75     13.16 o 
  -1   0   3     7854.38     8644.22    388.37 o 
   1   0   3     1595.69     1523.26     56.87 o 
   3   0   3    35693.00    31321.36   2159.09 o 
   5   0   3     2633.41     2243.39    574.72 o 
   7   0   3     2825.34     2879.90    126.65 o 
   9   0   3      206.87      142.55    125.71 o 
 -11   1   3       51.89      130.89     74.85 o 
 -10   1   3     1203.36     1419.60     91.19 o 
  -9   1   3      289.29      358.46     61.24 o 
  -8   1   3     1017.05     1050.88     55.57 o 
  -7   1   3     1701.28     1577.91     52.46 o 
  -6   1   3     3297.54     3160.29    110.40 o 
  -5   1   3    14051.91    13414.06    362.58 o 
  -4   1   3       52.94       57.61     10.67 o 
  -3   1   3    30713.70    28486.27    726.06 o 
  -2   1   3       23.39      117.24     12.41 o 
  -1   1   3    38644.18    40480.71   1108.85 o 
   0   1   3      522.41      532.29     18.30 o 
   1   1   3    13920.50    14423.16    217.92 o 
   2   1   3      735.34      858.53     27.56 o 
   3   1   3     1384.17      710.47    182.59 o 
   4   1   3     2924.59     2645.68    131.70 o 
   5   1   3      479.91      465.22     37.25 o 
   6   1   3      513.04      632.47     58.28 o 
   7   1   3      529.25      654.87    105.11 o 
   8   1   3      270.57      405.31     79.16 o 
   9   1   3        0.85       13.24     85.26 o 
 -11   2   3     1290.49     1412.09     97.58 o 
 -10   2   3      212.02      288.94     69.49 o 
  -9   2   3      106.20      114.25     57.30 o 
  -8   2   3       62.32       69.65     41.21 o 
  -7   2   3    12790.98    11894.67    387.18 o 
  -6   2   3     6978.33     6677.75    162.65 o 
  -5   2   3      149.35      163.51     16.67 o 
  -4   2   3     1131.11      975.41     34.23 o 
  -3   2   3     2419.53     2408.07     66.54 o 
  -2   2   3     2443.93     2315.57     67.67 o 
  -1   2   3      659.95      643.74     19.44 o 
   0   2   3     3969.45     4042.86     99.62 o 
   1   2   3    25243.45    25757.30    567.06 o 
   2   2   3     2609.17     2777.17     77.41 o 
   3   2   3     2324.61     2296.08    109.75 o 
   4   2   3     2146.03     2146.10     86.20 o 
   5   2   3     9539.39     9184.36    523.91 o 
   6   2   3      412.01      477.51     54.73 o 
   7   2   3      831.54      879.39     96.97 o 
   8   2   3        0.20      -10.83    114.28 o 
   9   2   3      111.45      154.53     89.12 o 
 -11   3   3      156.03      144.82     77.98 o 
 -10   3   3       12.35       -9.26     65.02 o 
  -9   3   3      400.87      485.55     52.72 o 
  -8   3   3     4163.02     4214.83    129.02 o 
  -7   3   3     2127.71     2133.23     70.48 o 
  -6   3   3      466.38      441.78     25.19 o 
  -5   3   3     3181.40     3072.10     91.88 o 
  -4   3   3     3243.56     3134.00     55.63 o 
  -3   3   3    15845.19    14430.30    325.45 o 
  -2   3   3     5750.74     5591.19    142.85 o 
  -1   3   3     1177.95     1242.31     27.73 o 
   0   3   3      594.56      607.39     17.22 o 
   1   3   3     6507.02     6756.61    186.32 o 
   2   3   3     6704.38     6393.30    215.79 o 
   3   3   3      881.03      850.75     52.77 o 
   4   3   3      174.92      201.31     34.47 o 
   5   3   3      307.19      250.87     44.84 o 
   6   3   3     1049.37     1124.04     89.82 o 
   7   3   3      591.45      714.59     99.13 o 
   8   3   3       40.57      -12.03    119.39 o 
   9   3   3      165.05      258.34    151.87 o 
 -11   4   3        0.89       35.02     77.87 o 
 -10   4   3      147.38      190.10     71.18 o 
  -9   4   3     1631.35     1534.27     74.00 o 
  -8   4   3     3656.49     3680.88     86.52 o 
  -7   4   3       78.00       88.01     28.94 o 
  -6   4   3     1196.92     1036.34     53.24 o 
  -5   4   3     3712.73     3659.03    108.71 o 
  -4   4   3    14424.92    13629.46    268.07 o 
  -3   4   3     2278.81     2228.52     55.07 o 
  -2   4   3    10205.38     9634.69    170.31 o 
  -1   4   3        0.36        4.02     12.23 o 
   0   4   3      309.19      325.52     16.08 o 
   1   4   3     4010.38     3986.01     81.61 o 
   2   4   3     5684.39     5664.50    157.19 o 
   3   4   3     2571.14     2456.89    136.94 o 
   4   4   3     3615.38     3309.00    265.08 o 
   5   4   3      948.41      965.44     62.59 o 
   6   4   3      643.48      635.57     70.11 o 
   7   4   3      507.91      598.63    101.47 o 
   8   4   3      780.26      797.27    160.90 o 
   9   4   3       58.13       -3.61    150.97 o 
 -11   5   3      118.17      189.69     82.57 o 
 -10   5   3     1336.20     1470.22     95.07 o 
  -9   5   3      393.71      485.71     59.05 o 
  -8   5   3      156.52      180.68     45.14 o 
  -7   5   3      667.56      560.69     70.86 o 
  -6   5   3     6554.48     6371.89    155.60 o 
  -5   5   3      269.30      238.11     19.60 o 
  -4   5   3     6053.86     6008.28    132.09 o 
  -3   5   3      646.07      658.48     20.27 o 
  -2   5   3     3780.93     3723.27     67.80 o 
  -1   5   3     6345.87     6381.83    114.40 o 
   0   5   3    15364.23    15774.84    395.12 o 
   1   5   3        8.94       10.72     13.16 o 
   2   5   3      424.22      469.35     24.07 o 
   3   5   3     1404.14     1294.33     53.89 o 
   4   5   3     1585.80     1423.47     79.00 o 
   5   5   3     4288.83     3975.49    192.65 o 
   6   5   3      151.93      121.89     63.83 o 
   7   5   3        0.82      -34.35     87.70 o 
   8   5   3       14.91        6.01    139.54 o 
 -10   6   3      346.45      400.18     79.40 o 
  -9   6   3       52.60       48.60     53.53 o 
  -8   6   3       44.06       -4.56     43.48 o 
  -7   6   3        8.05       10.99     32.46 o 
  -6   6   3     4969.08     4795.62    130.42 o 
  -5   6   3      833.42      913.05     31.40 o 
  -4   6   3     2235.57     2304.13     40.96 o 
  -3   6   3     1019.14     1012.32     25.04 o 
  -2   6   3     6268.08     6032.26    100.46 o 
  -1   6   3     6713.49     6734.06    123.24 o 
   0   6   3    10304.89     9973.19    233.96 o 
   1   6   3     3621.50     3676.49     66.51 o 
   2   6   3      329.88      381.62     23.41 o 
   3   6   3     2436.80     2375.17     77.86 o 
   4   6   3     2323.17     2198.94     80.04 o 
   5   6   3       79.96       66.68     45.25 o 
   6   6   3     2002.20     1863.40     97.32 o 
   7   6   3        6.90      -25.42     98.22 o 
   8   6   3       80.59      -27.07    150.07 o 
 -10   7   3       84.65       36.86     62.11 o 
  -9   7   3      266.13      272.68     58.97 o 
  -8   7   3     1777.98     1727.88     79.45 o 
  -7   7   3     2311.63     2401.48     71.28 o 
  -6   7   3      154.66      159.99     30.27 o 
  -5   7   3      332.83      293.90     25.07 o 
  -4   7   3    12839.12    12892.98    247.23 o 
  -3   7   3      779.61      827.56     24.98 o 
  -2   7   3     8357.55     8276.76    149.06 o 
  -1   7   3      130.03      128.44     18.26 o 
   0   7   3     8017.25     7913.88    180.38 o 
   1   7   3      866.14      966.51     33.83 o 
   2   7   3     5229.26     5072.60    109.96 o 
   3   7   3     2486.85     2576.81     63.83 o 
   4   7   3        7.46       -9.71     40.04 o 
   5   7   3       67.81       51.90     45.27 o 
   6   7   3       16.50      -17.74     65.26 o 
   7   7   3     1466.93     1480.78    117.12 o 
   8   7   3      163.06      203.30    175.93 o 
 -10   8   3        8.16       -1.75     65.22 o 
  -9   8   3      114.38      188.95     61.93 o 
  -8   8   3       80.37      108.96     45.52 o 
  -7   8   3       40.52       70.98     40.73 o 
  -6   8   3      170.11      144.20     33.14 o 
  -5   8   3      344.66      375.03     27.95 o 
  -4   8   3     1873.99     1795.78     38.20 o 
  -3   8   3     2641.13     2653.73     43.23 o 
  -2   8   3     1107.42     1105.19     30.81 o 
  -1   8   3     2490.90     2415.51     44.63 o 
   0   8   3      327.92      378.79     23.87 o 
   1   8   3     2592.80     2800.06     51.56 o 
   2   8   3     5100.70     4938.24    121.22 o 
   3   8   3     3786.69     3694.56     85.28 o 
   4   8   3      229.81      264.54     42.92 o 
   5   8   3       99.86      128.65     53.17 o 
   6   8   3      358.81      380.05     83.91 o 
   7   8   3       11.33       24.48     73.68 o 
  -9   9   3      372.07      367.08     67.92 o 
  -8   9   3       14.14       26.66     48.36 o 
  -7   9   3       69.33       75.00     44.36 o 
  -6   9   3     3550.53     3553.63     85.81 o 
  -5   9   3     4023.58     4178.78     96.75 o 
  -4   9   3      764.81      657.00     25.88 o 
  -3   9   3       39.24       30.98     16.55 o 
  -2   9   3    15709.29    14917.46    226.74 o 
  -1   9   3     2573.79     2388.32     52.65 o 
   0   9   3     1979.26     1929.00     41.30 o 
   1   9   3     1337.44     1434.63     45.31 o 
   2   9   3     2754.24     2858.80     59.80 o 
   3   9   3       21.10       22.90     36.64 o 
   4   9   3       41.75       43.66     40.19 o 
   5   9   3     1165.74     1209.58     77.88 o 
   6   9   3       20.48      -41.55     95.13 o 
   7   9   3       48.37       45.91     83.59 o 
  -9  10   3       32.74       37.38     73.64 o 
  -8  10   3        5.24       17.29     56.77 o 
  -7  10   3      157.37      148.33     52.22 o 
  -6  10   3       51.50       95.33     44.68 o 
  -5  10   3      396.29      373.09     38.04 o 
  -4  10   3       47.70       29.38     29.19 o 
  -3  10   3       14.11       -6.32     29.22 o 
  -2  10   3        0.48       14.21     23.05 o 
  -1  10   3      873.28      894.51     35.30 o 
   0  10   3      294.06      353.12     30.17 o 
   1  10   3      858.96      818.50     40.35 o 
   2  10   3      102.74      109.31     35.94 o 
   3  10   3       11.31       -3.29     41.78 o 
   4  10   3      936.45      949.99     56.19 o 
   5  10   3      137.70      216.02     63.01 o 
   6  10   3      374.07      301.81    112.41 o 
   7  10   3        3.13       29.19     93.24 o 
  -8  11   3        0.12       -6.60     61.75 o 
  -7  11   3      749.79      787.08     64.73 o 
  -6  11   3      144.46      149.00     49.45 o 
  -5  11   3     1437.99     1467.17     55.80 o 
  -4  11   3     3452.18     3713.04     88.19 o 
  -3  11   3     3267.47     3186.44     66.83 o 
  -2  11   3      153.89      132.12     35.88 o 
  -1  11   3     1987.59     2024.24     55.19 o 
   0  11   3     7483.80     7651.21    155.12 o 
   1  11   3     1543.65     1467.69     51.70 o 
   2  11   3      248.62      214.43     38.98 o 
   3  11   3     1057.04     1069.59     55.30 o 
   4  11   3      430.75      484.56     58.04 o 
   5  11   3       19.39       41.43     66.63 o 
   6  11   3      278.69      282.41     98.05 o 
  -8  12   3      172.51      172.60     68.35 o 
  -7  12   3        5.60        0.55     61.66 o 
  -6  12   3       33.18       41.91     51.51 o 
  -5  12   3        7.57       -5.66     44.35 o 
  -4  12   3     1099.94     1068.55     55.24 o 
  -3  12   3       47.21       25.21     39.02 o 
  -2  12   3        1.60        5.42     37.59 o 
  -1  12   3      171.27      189.43     39.94 o 
   0  12   3       53.59       40.82     39.97 o 
   1  12   3       19.28       21.23     44.41 o 
   2  12   3        1.20      -29.57     42.11 o 
   3  12   3      379.63      387.29     52.38 o 
   4  12   3      965.34     1018.53     81.35 o 
   5  12   3       10.94      -12.22     76.76 o 
  -7  13   3      720.81      861.61     78.89 o 
  -6  13   3        1.47      -21.14     59.79 o 
  -5  13   3      302.82      371.09     60.00 o 
  -4  13   3        7.03      -32.72     48.21 o 
  -3  13   3     4002.02     4031.90    105.13 o 
  -2  13   3     1215.75     1342.34     56.43 o 
  -1  13   3     1108.71     1160.35     58.83 o 
   0  13   3      304.07      347.91     49.39 o 
   1  13   3     1622.60     1651.77     75.55 o 
   2  13   3     1210.42     1269.56     68.89 o 
   3  13   3      820.87      843.30     64.35 o 
   4  13   3      484.68      513.20     79.03 o 
   5  13   3        6.30      -35.88     76.04 o 
  -6  14   3      438.85      434.80     80.09 o 
  -5  14   3       34.19       33.33     62.40 o 
  -4  14   3       41.35       36.97     53.19 o 
  -3  14   3      211.43      217.35     53.60 o 
  -2  14   3      257.71      265.39     55.28 o 
  -1  14   3      222.92      245.61     55.44 o 
   0  14   3        1.88       24.88     49.98 o 
   1  14   3     1287.71     1272.32     75.05 o 
   2  14   3      460.01      486.11     66.10 o 
   3  14   3       22.33        8.12     64.53 o 
   4  14   3       20.66       40.16     87.02 o 
  -5  15   3     1282.39     1305.28     91.90 o 
  -4  15   3       21.59      -39.89     62.15 o 
  -3  15   3      123.57      107.50     59.90 o 
  -2  15   3      140.83      114.45     61.02 o 
  -1  15   3     2725.85     2540.91     91.08 o 
   0  15   3        0.75      -47.38     62.78 o 
   1  15   3      641.61      577.85     73.01 o 
   2  15   3      110.10      133.97     70.76 o 
  -2  16   3      120.74      158.43     69.61 o 
  -1  16   3      754.02      872.46     89.77 o 
   0  16   3        0.29      -71.16     81.06 o 
 -10   0   4      487.93      471.62    104.15 o 
  -8   0   4      933.77      909.71     65.79 o 
  -6   0   4      556.95      559.55     31.33 o 
  -4   0   4     4608.00     4456.49    118.70 o 
  -2   0   4      383.61      393.53     24.05 o 
   0   0   4     7760.67     7625.24    153.10 o 
   2   0   4     2369.15     2051.99     59.46 o 
   4   0   4     1057.97      826.56    169.92 o 
   6   0   4      779.47      586.26    111.11 o 
   8   0   4      825.56     1061.92    134.43 o 
 -11   1   4       40.10       89.25     76.84 o 
 -10   1   4       78.63       91.27     66.71 o 
  -9   1   4      361.11      482.94     47.58 o 
  -8   1   4      188.05      220.18     38.11 o 
  -7   1   4      950.77      973.02     39.40 o 
  -6   1   4      498.27      524.06     22.34 o 
  -5   1   4    15400.84    14853.30    351.20 o 
  -4   1   4       48.50       63.75     13.40 o 
  -3   1   4    24281.63    23067.93    754.74 o 
  -2   1   4     5990.86     6201.22    176.02 o 
  -1   1   4    19729.68    20710.97    470.93 o 
   0   1   4     2792.98     2870.58     57.75 o 
   1   1   4     8508.02     9234.20    132.72 o 
   2   1   4     3971.23     3628.42    150.02 o 
   3   1   4      536.50      589.33     34.47 o 
   4   1   4     1412.72     1453.75     79.59 o 
   5   1   4      584.55      683.00     64.99 o 
   6   1   4      145.89      125.16     57.40 o 
   7   1   4      246.11      342.24    107.06 o 
   8   1   4       91.10       55.94    119.70 o 
 -11   2   4        0.28      -38.21     73.17 o 
 -10   2   4        0.76      -24.02     65.79 o 
  -9   2   4      405.89      513.65     57.07 o 
  -8   2   4      668.34      630.84     45.25 o 
  -7   2   4       51.20       49.73     25.47 o 
  -6   2   4       55.02       38.73     18.52 o 
  -5   2   4      177.36      163.91     14.33 o 
  -4   2   4      737.00      718.38     19.76 o 
  -3   2   4      491.90      509.97     17.29 o 
  -2   2   4     1094.91     1098.01     30.45 o 
  -1   2   4     4081.76     4129.45     80.05 o 
   0   2   4     3293.73     3370.67     84.83 o 
   1   2   4       17.73       18.27     21.59 o 
   2   2   4       64.40       66.95     24.98 o 
   3   2   4     4165.42     4176.57    125.60 o 
   4   2   4     1102.40     1034.48     53.81 o 
   5   2   4      141.37      143.32     48.48 o 
   6   2   4     1253.08     1365.25     86.85 o 
   7   2   4      149.66      173.79     91.57 o 
   8   2   4       13.90       70.67    126.01 o 
 -11   3   4       88.86       33.15     77.49 o 
 -10   3   4      100.12       58.48     55.16 o 
  -9   3   4      206.86      238.19     53.44 o 
  -8   3   4     2424.45     2552.21     71.22 o 
  -7   3   4     4133.87     4042.55     90.29 o 
  -6   3   4      683.69      719.78     27.48 o 
  -5   3   4     2987.22     2805.10     50.07 o 
  -4   3   4     5346.07     4909.22    108.58 o 
  -3   3   4    14807.08    13509.82    319.19 o 
  -2   3   4     1519.93     1610.54     38.98 o 
  -1   3   4     3597.66     3657.98     73.19 o 
   0   3   4     5977.84     6109.38    141.02 o 
   1   3   4     5181.68     5039.18    120.51 o 
   2   3   4      912.74      977.63     47.89 o 
   3   3   4      394.48      343.04     40.79 o 
   4   3   4      232.15      238.10     43.91 o 
   5   3   4      177.76      166.65     57.29 o 
   6   3   4      331.95      436.58     81.28 o 
   7   3   4       62.43       73.94     93.14 o 
   8   3   4      186.46      248.71    143.45 o 
 -11   4   4      181.40      186.63     82.71 o 
 -10   4   4      376.05      504.07     65.50 o 
  -9   4   4        1.22        8.64     49.55 o 
  -8   4   4      421.69      474.94     40.80 o 
  -7   4   4      405.97      347.13     32.54 o 
  -6   4   4     1983.03     1929.09     59.88 o 
  -5   4   4       43.13       48.89     17.74 o 
  -4   4   4     2249.80     2110.87     46.32 o 
  -3   4   4     1114.80     1030.64     33.12 o 
  -2   4   4     5465.84     5364.88    114.98 o 
  -1   4   4      449.43      478.82     22.86 o 
   0   4   4     4310.10     4300.83    103.79 o 
   1   4   4     8197.64     8188.41    166.53 o 
   2   4   4     1173.01     1146.28     37.43 o 
   3   4   4        1.06        2.24     39.22 o 
   4   4   4      796.02      784.33     68.96 o 
   5   4   4     2085.48     1971.17    161.18 o 
   6   4   4      255.21      238.61     81.22 o 
   7   4   4      202.38      350.30    107.36 o 
   8   4   4      372.85      651.71    171.12 o 
 -11   5   4       47.00       73.35     81.93 o 
 -10   5   4      658.40      807.10     74.20 o 
  -9   5   4        2.76       17.70     51.48 o 
  -8   5   4      345.82      313.36     40.65 o 
  -7   5   4     1013.99      845.25     48.35 o 
  -6   5   4    11019.32    10971.04    354.82 o 
  -5   5   4     1375.63     1231.73     31.70 o 
  -4   5   4      665.11      667.81     23.44 o 
  -3   5   4      149.69      106.85     15.12 o 
  -2   5   4    10763.07    10581.10    225.50 o 
  -1   5   4     8076.76     7704.64    200.32 o 
   0   5   4     2687.68     2783.83     72.31 o 
   1   5   4      385.23      382.74     22.45 o 
   2   5   4       59.65       72.12     25.04 o 
   3   5   4     1132.94     1133.91     51.21 o 
   4   5   4       96.21       53.76     47.47 o 
   5   5   4     1829.43     1511.78    108.06 o 
   6   5   4      691.73      684.69     94.95 o 
   7   5   4       21.01      -41.74    101.61 o 
   8   5   4       22.56       23.76    154.58 o 
 -10   6   4      472.44      395.78     69.95 o 
  -9   6   4       74.59       43.48     53.76 o 
  -8   6   4     1192.91     1185.67     60.22 o 
  -7   6   4       77.87       72.36     32.90 o 
  -6   6   4        7.02      -18.00     25.29 o 
  -5   6   4       10.09       28.90     16.45 o 
  -4   6   4     8576.16     8145.28    150.98 o 
  -3   6   4        0.65       -7.50     17.14 o 
  -2   6   4    11382.41    11203.68    197.58 o 
  -1   6   4     4163.14     4007.48     95.76 o 
   0   6   4     1447.66     1501.28     32.94 o 
   1   6   4      143.82      152.92     22.42 o 
   2   6   4    10617.99    10836.63    196.79 o 
   3   6   4     2899.53     2770.78     83.03 o 
   4   6   4      823.03      738.87     87.72 o 
   5   6   4       47.21       68.42     77.32 o 
   6   6   4      278.58      317.85     89.79 o 
   7   6   4       37.34       19.85    145.86 o 
 -10   7   4      187.09      185.56     65.73 o 
  -9   7   4      188.61      178.08     60.20 o 
  -8   7   4     2604.90     2524.74     80.70 o 
  -7   7   4      486.14      530.58     40.37 o 
  -6   7   4      925.48      840.80     38.00 o 
  -5   7   4       36.83       15.80     22.61 o 
  -4   7   4    14318.07    13537.56    227.07 o 
  -3   7   4        0.49       12.83     19.41 o 
  -2   7   4     1405.91     1367.94     30.35 o 
  -1   7   4      993.38      940.97     29.20 o 
   0   7   4      475.28      524.67     27.78 o 
   1   7   4      575.17      615.08     29.69 o 
   2   7   4     5251.43     5048.23     74.65 o 
   3   7   4     2723.35     2647.21     73.58 o 
   4   7   4     2037.57     1976.87     76.47 o 
   5   7   4       50.50       70.15     46.92 o 
   6   7   4      123.30      133.00     55.46 o 
   7   7   4      525.12      621.33    186.76 o 
 -10   8   4      134.10      115.82     68.12 o 
  -9   8   4      166.22      190.32     63.49 o 
  -8   8   4      647.19      600.70     57.74 o 
  -7   8   4       66.07       88.79     40.03 o 
  -6   8   4     4323.39     4119.77    125.97 o 
  -5   8   4      415.84      430.54     29.93 o 
  -4   8   4     1820.80     1765.87     39.73 o 
  -3   8   4      418.94      411.54     26.94 o 
  -2   8   4     2999.14     2886.32     52.85 o 
  -1   8   4        9.89       16.21     21.05 o 
   0   8   4    14284.01    13842.60    326.02 o 
   1   8   4      772.79      825.78     35.67 o 
   2   8   4      591.11      588.32     42.65 o 
   3   8   4        1.46      -14.66     34.22 o 
   4   8   4     3280.17     3381.63     99.49 o 
   5   8   4       32.51      -17.60     51.64 o 
   6   8   4      413.48      386.03     73.64 o 
   7   8   4       25.08       80.44    104.13 o 
  -9   9   4       35.12       41.17     71.90 o 
  -8   9   4      533.59      454.26     61.20 o 
  -7   9   4      116.27      128.76     48.03 o 
  -6   9   4     2581.77     2493.72     66.10 o 
  -5   9   4     1364.33     1378.83     40.66 o 
  -4   9   4       48.17       65.84     25.72 o 
  -3   9   4     1228.21     1229.05     36.41 o 
  -2   9   4     1745.49     1611.62     40.72 o 
  -1   9   4     2183.88     2077.90     44.90 o 
   0   9   4     2338.38     2337.54     57.95 o 
   1   9   4     3405.91     3241.83     73.29 o 
   2   9   4       64.78       48.07     39.38 o 
   3   9   4       56.50       20.47     41.03 o 
   4   9   4     1360.50     1332.60     81.42 o 
   5   9   4     1052.33     1144.13     86.42 o 
   6   9   4       59.48      101.33    104.92 o 
  -9  10   4     1330.75     1588.33     88.19 o 
  -8  10   4      833.01      804.95     69.90 o 
  -7  10   4      574.57      620.98     56.48 o 
  -6  10   4      161.99      126.46     43.83 o 
  -5  10   4      665.71      751.11     40.92 o 
  -4  10   4     1033.53      970.55     42.48 o 
  -3  10   4      621.62      656.07     37.74 o 
  -2  10   4     2954.91     2862.44     55.01 o 
  -1  10   4       50.52       69.73     29.28 o 
   0  10   4        4.79      -17.82     32.55 o 
   1  10   4       43.94       50.83     38.07 o 
   2  10   4     3079.91     3202.87     82.69 o 
   3  10   4      581.82      591.74     53.13 o 
   4  10   4      340.00      328.51     58.68 o 
   5  10   4        0.53        4.67     71.07 o 
   6  10   4      179.31      203.73    116.60 o 
  -8  11   4       95.98      148.48     64.30 o 
  -7  11   4      129.91       94.18     52.85 o 
  -6  11   4        6.77       26.27     46.30 o 
  -5  11   4     1332.81     1351.12     54.03 o 
  -4  11   4       61.55       16.40     37.99 o 
  -3  11   4     3074.75     2868.70     65.52 o 
  -2  11   4       53.95       40.30     35.72 o 
  -1  11   4     2533.26     2602.47     66.37 o 
   0  11   4      278.32      246.31     40.90 o 
   1  11   4      770.95      701.07     48.05 o 
   2  11   4      324.77      313.08     47.10 o 
   3  11   4     1304.36     1257.21     68.28 o 
   4  11   4      286.42      252.96     57.89 o 
   5  11   4      163.80      124.92     88.46 o 
  -8  12   4      384.30      312.49     72.90 o 
  -7  12   4     2336.01     2440.45    102.39 o 
  -6  12   4       89.69       67.27     54.23 o 
  -5  12   4      618.67      620.27     57.60 o 
  -4  12   4      283.15      300.28     45.26 o 
  -3  12   4      249.16      187.97     42.87 o 
  -2  12   4       39.23       47.69     42.92 o 
  -1  12   4      510.25      547.19     48.25 o 
   0  12   4      173.03      181.77     48.44 o 
   1  12   4     1923.44     1894.04     73.70 o 
   2  12   4      201.87      184.19     48.88 o 
   3  12   4        7.70      -41.14     57.91 o 
   4  12   4      147.05      151.46     63.24 o 
   5  12   4      889.98      798.42    141.81 o 
  -7  13   4      143.25      165.71     80.39 o 
  -6  13   4      127.13       89.66     62.51 o 
  -5  13   4      276.50      230.79     59.33 o 
  -4  13   4        7.77       44.31     49.72 o 
  -3  13   4     1847.04     1881.16     72.89 o 
  -2  13   4        9.04       16.20     46.46 o 
  -1  13   4      605.71      570.53     55.46 o 
   0  13   4        0.26      -24.91     54.83 o 
   1  13   4     1326.13     1325.79     71.77 o 
   2  13   4      738.34      734.98     64.63 o 
   3  13   4       70.90       17.00     66.01 o 
   4  13   4      161.16      114.42     69.40 o 
  -6  14   4      441.40      425.20     74.34 o 
  -5  14   4     1433.73     1259.93     76.68 o 
  -4  14   4       23.70       32.23     57.03 o 
  -3  14   4      287.50      260.35     58.39 o 
  -2  14   4     1170.56     1174.50     69.67 o 
  -1  14   4      137.36      135.34     56.86 o 
   0  14   4      369.21      345.68     64.95 o 
   1  14   4      206.45      126.88     60.99 o 
   2  14   4       33.46       29.56     60.27 o 
   3  14   4     1287.53     1269.88     97.63 o 
  -4  15   4      121.82       78.55     67.08 o 
  -3  15   4        1.42       20.10     61.17 o 
  -2  15   4        3.95      -59.53     59.53 o 
  -1  15   4      873.66      859.16     75.56 o 
   0  15   4      172.33      223.19     69.19 o 
   1  15   4       42.23       18.38     65.91 o 
 -11   0   5       38.24       -5.92    110.45 o 
  -9   0   5     7726.46     7546.60    168.25 o 
  -7   0   5     1688.81     1809.41     69.10 o 
  -5   0   5    18024.22    16835.31    625.78 o 
  -3   0   5    15287.80    14234.83    616.50 o 
  -1   0   5      499.96      519.85     28.30 o 
   1   0   5     3738.39     3947.85    139.61 o 
   3   0   5     2213.74     2157.52    192.47 o 
   5   0   5      229.25      197.27     99.93 o 
 -11   1   5      164.66      147.55     80.42 o 
 -10   1   5        0.01      -14.99     49.26 o 
  -9   1   5      233.04      179.14     45.23 o 
  -8   1   5      240.71      280.85     37.78 o 
  -7   1   5      449.39      464.52     32.48 o 
  -6   1   5      265.53      287.77     20.70 o 
  -5   1   5     3342.31     2951.70     89.44 o 
  -4   1   5     1625.52     1611.42     49.21 o 
  -3   1   5     9864.44     9481.38    299.78 o 
  -2   1   5     4454.71     4539.71    118.98 o 
  -1   1   5    10648.13    11036.96    273.16 o 
   0   1   5     3523.39     3451.09     75.33 o 
   1   1   5    15106.51    15639.17    161.55 o 
   2   1   5     5761.00     5585.75     93.29 o 
   3   1   5     1804.03     1868.59     67.54 o 
   4   1   5     6218.59     6388.76    399.77 o 
   5   1   5      715.33      887.22     72.65 o 
   6   1   5      861.87      889.59     74.66 o 
   7   1   5        4.39       31.88    110.37 o 
 -11   2   5     1276.29     1477.06     86.52 o 
 -10   2   5        2.46      -11.67     57.37 o 
  -9   2   5        9.23      -21.77     42.70 o 
  -8   2   5       12.93        9.81     35.69 o 
  -7   2   5    13364.13    12629.26    235.50 o 
  -6   2   5        2.74       -4.07     18.08 o 
  -5   2   5     4004.09     3884.00     78.75 o 
  -4   2   5      300.68      274.88     18.05 o 
  -3   2   5     7068.64     6790.94    181.52 o 
  -2   2   5      467.23      489.86     21.58 o 
  -1   2   5     6913.56     6814.91    156.44 o 
   0   2   5     6435.96     6367.97    131.73 o 
   1   2   5      718.93      784.63     32.72 o 
   2   2   5      254.23      267.94     31.75 o 
   3   2   5      168.37      164.86     37.22 o 
   4   2   5     1337.58     1296.97     84.71 o 
   5   2   5      552.92      530.77     70.49 o 
   6   2   5       48.70       79.74     69.19 o 
   7   2   5      136.63      217.14    130.52 o 
 -11   3   5       18.74        2.00     63.29 o 
 -10   3   5      304.47      339.29     62.39 o 
  -9   3   5      120.19      157.56     47.30 o 
  -8   3   5      808.68      875.38     46.95 o 
  -7   3   5     1605.85     1534.22     46.13 o 
  -6   3   5     2261.81     2071.51     70.57 o 
  -5   3   5      176.44      157.81     19.15 o 
  -4   3   5     8932.41     8499.01    153.59 o 
  -3   3   5     3157.46     3002.99     70.38 o 
  -2   3   5       91.84       80.24     21.45 o 
  -1   3   5     5875.04     5848.45    136.23 o 
   0   3   5     6792.55     6958.98    173.43 o 
   1   3   5      139.59      145.61     18.13 o 
   2   3   5     4093.76     3936.91    117.21 o 
   3   3   5     4980.05     4983.55     99.42 o 
   4   3   5      483.79      450.92     65.61 o 
   5   3   5       29.91      -52.61     70.91 o 
   6   3   5     1365.88     1444.36    187.04 o 
   7   3   5      381.40      587.35    155.18 o 
 -11   4   5       18.56       43.82     67.18 o 
 -10   4   5      786.15      859.58     72.70 o 
  -9   4   5     2082.85     2068.25     69.36 o 
  -8   4   5       34.72       22.92     36.23 o 
  -7   4   5       24.11       33.13     27.69 o 
  -6   4   5       47.63       51.01     22.80 o 
  -5   4   5     6633.51     6330.56    143.56 o 
  -4   4   5       28.88       28.62     16.50 o 
  -3   4   5       93.33       79.07     18.93 o 
  -2   4   5    11320.74    10966.70    273.65 o 
  -1   4   5     1104.96     1182.35     30.00 o 
   0   4   5      810.79      813.88     31.29 o 
   1   4   5      331.94      338.78     23.94 o 
   2   4   5     6056.99     6223.78    148.16 o 
   3   4   5       24.86        2.52     53.72 o 
   4   4   5      636.50      545.56     70.17 o 
   5   4   5       64.08       54.45     79.40 o 
   6   4   5       54.61      -19.59     86.44 o 
   7   4   5       35.62        0.00    143.75 o 
 -11   5   5        2.46        8.90     68.85 o 
 -10   5   5      563.95      739.19     72.93 o 
  -9   5   5      583.98      632.18     50.87 o 
  -8   5   5      838.55      818.35     47.64 o 
  -7   5   5       97.16      126.10     30.45 o 
  -6   5   5     6208.17     6109.46    138.60 o 
  -5   5   5      530.26      465.36     25.03 o 
  -4   5   5      167.90      132.03     19.54 o 
  -3   5   5        0.93      -13.62     19.15 o 
  -2   5   5     9447.21     8951.82    195.47 o 
  -1   5   5        0.59        3.79     20.51 o 
   0   5   5      229.96      306.45     25.23 o 
   1   5   5     1520.78     1533.64     38.48 o 
   2   5   5      965.79      938.94     46.17 o 
   3   5   5     1066.69      948.03     59.58 o 
   4   5   5      466.86      387.45     69.35 o 
   5   5   5     1983.14     2048.07    134.27 o 
   6   5   5       73.18       19.42    107.22 o 
   7   5   5      323.71      338.94    166.61 o 
 -10   6   5       72.27       86.12     64.67 o 
  -9   6   5      125.38      150.80     46.81 o 
  -8   6   5     1212.34     1132.04     53.68 o 
  -7   6   5      347.37      361.07     37.02 o 
  -6   6   5      334.55      309.14     30.54 o 
  -5   6   5     2750.90     2736.48     56.11 o 
  -4   6   5     2118.09     2096.57     49.86 o 
  -3   6   5     1847.64     1967.55     48.88 o 
  -2   6   5      301.04      309.14     25.67 o 
  -1   6   5     1788.06     1821.03     55.14 o 
   0   6   5     6878.73     6481.69    187.18 o 
   1   6   5     1509.87     1498.57     44.56 o 
   2   6   5      522.14      466.88     41.34 o 
   3   6   5      133.92      139.22     40.03 o 
   4   6   5      396.02      393.33     62.16 o 
   5   6   5       11.05      -10.67     83.80 o 
   6   6   5      154.35      267.96    156.39 o 
   7   6   5      385.62      388.56    178.34 o 
 -10   7   5       25.11       11.66     72.04 o 
  -9   7   5      363.81      384.62     62.26 o 
  -8   7   5     1836.25     2065.00     72.24 o 
  -7   7   5      256.44      245.57     39.75 o 
  -6   7   5        6.53        9.62     31.72 o 
  -5   7   5        6.11       -6.40     25.79 o 
  -4   7   5     8040.14     7757.07    141.19 o 
  -3   7   5       53.20       39.80     22.97 o 
  -2   7   5       29.88       25.44     23.20 o 
  -1   7   5        0.43      -12.82     26.04 o 
   0   7   5     2207.13     2235.32     86.38 o 
   1   7   5     2418.50     2243.23     56.93 o 
   2   7   5        0.39       -7.60     32.45 o 
   3   7   5      475.26      575.58     57.47 o 
   4   7   5       81.98       58.46     49.28 o 
   5   7   5      863.74      812.90     90.84 o 
   6   7   5        0.08      -64.36    151.87 o 
 -10   8   5      138.38      146.78     76.75 o 
  -9   8   5       86.70       63.66     61.15 o 
  -8   8   5      316.54      337.01     53.69 o 
  -7   8   5     1112.87     1174.14     55.68 o 
  -6   8   5      276.14      300.01     36.33 o 
  -5   8   5       23.30       18.38     27.16 o 
  -4   8   5     1109.67     1071.92     37.43 o 
  -3   8   5     5928.22     5665.78     97.60 o 
  -2   8   5      218.62      191.80     26.44 o 
  -1   8   5     1424.67     1476.46     45.64 o 
   0   8   5       95.49      111.24     30.97 o 
   1   8   5      669.21      631.41     43.96 o 
   2   8   5      483.64      485.90     44.88 o 
   3   8   5      636.78      557.26     63.25 o 
   4   8   5        6.05       41.72     59.83 o 
   5   8   5      536.71      501.88     71.43 o 
   6   8   5        2.68      -66.91     66.91 o 
  -9   9   5        0.95       -9.10     62.14 o 
  -8   9   5      144.10      161.80     54.27 o 
  -7   9   5      533.34      606.77     50.52 o 
  -6   9   5     2353.22     2341.79     83.73 o 
  -5   9   5       81.71       52.98     31.65 o 
  -4   9   5      686.67      690.81     36.17 o 
  -3   9   5       79.75       87.18     28.91 o 
  -2   9   5     2215.21     2245.38     52.24 o 
  -1   9   5     1871.97     1685.04     60.61 o 
   0   9   5       44.58       19.51     35.11 o 
   1   9   5        4.59       -9.65     40.42 o 
   2   9   5        2.54       19.22     43.10 o 
   3   9   5     1260.79     1253.64     69.65 o 
   4   9   5      202.95      204.66     70.38 o 
   5   9   5        7.64      -12.58     71.81 o 
   6   9   5        1.34      -34.31     76.51 o 
  -9  10   5        6.75       -2.08     63.64 o 
  -8  10   5       28.90        7.14     54.33 o 
  -7  10   5      113.74      101.99     50.22 o 
  -6  10   5     1045.31     1065.31     57.20 o 
  -5  10   5     1400.83     1398.74     52.47 o 
  -4  10   5      770.40      773.67     47.44 o 
  -3  10   5      244.64      282.84     37.88 o 
  -2  10   5      385.18      399.66     38.55 o 
  -1  10   5     1944.71     1714.76     60.64 o 
   0  10   5      489.45      509.59     45.01 o 
   1  10   5      303.79      333.99     43.65 o 
   2  10   5        0.37      -46.77     46.77 o 
   3  10   5        7.29        6.76     48.14 o 
   4  10   5        9.62        5.90     78.05 o 
   5  10   5        0.09      -12.45     80.41 o 
  -8  11   5       38.60       58.18     59.23 o 
  -7  11   5      109.76      171.10     59.93 o 
  -6  11   5      524.15      461.35     58.51 o 
  -5  11   5     1277.40     1353.11     57.26 o 
  -4  11   5      317.24      302.59     44.97 o 
  -3  11   5      337.40      322.14     45.32 o 
  -2  11   5     1123.04     1127.92     53.22 o 
  -1  11   5      139.02      155.23     44.21 o 
   0  11   5      189.81      220.13     44.67 o 
   1  11   5      177.97      125.03     49.03 o 
   2  11   5       76.57       71.49     55.71 o 
   3  11   5        0.51       26.80     56.08 o 
   4  11   5       66.64       82.11     87.88 o 
  -7  12   5        7.16      -32.07     63.25 o 
  -6  12   5       85.66      102.43     57.77 o 
  -5  12   5      378.69      341.35     53.19 o 
  -4  12   5      449.55      442.90     53.59 o 
  -3  12   5      152.73      114.40     47.32 o 
  -2  12   5     1206.57     1314.51     59.75 o 
  -1  12   5       37.53       41.90     53.54 o 
   0  12   5      196.35      200.23     54.76 o 
   1  12   5      104.19       88.94     49.69 o 
   2  12   5      739.45      694.29     72.00 o 
   3  12   5      123.81       87.71     64.34 o 
   4  12   5       12.16      -29.32     91.30 o 
  -6  13   5       56.23       64.44     61.08 o 
  -5  13   5      694.36      777.10     67.07 o 
  -4  13   5      433.23      368.46     53.33 o 
  -3  13   5     1313.67     1301.65     69.93 o 
  -2  13   5       47.45        6.96     54.68 o 
  -1  13   5       22.22       40.90     58.54 o 
   0  13   5       87.86       46.50     58.35 o 
   1  13   5      341.25      374.74     62.14 o 
   2  13   5      253.48      275.41     72.04 o 
   3  13   5      150.03      165.32     69.02 o 
  -5  14   5      271.36      246.11     63.74 o 
  -4  14   5      141.03       68.96     64.64 o 
  -3  14   5       92.78      103.59     59.65 o 
  -2  14   5      518.07      439.84     71.15 o 
  -1  14   5       57.76       57.75     64.04 o 
   0  14   5      677.50      681.70     72.13 o 
   1  14   5      106.74       99.06     64.43 o 
  -3  15   5       70.90       59.45     63.66 o 
  -2  15   5        8.93       60.34     68.43 o 
  -1  15   5     1183.00     1167.69     92.34 o 
 -10   0   6      962.09     1191.10     93.17 o 
  -8   0   6       89.82       35.37     47.67 o 
  -6   0   6    11029.78    11224.73    367.67 o 
  -4   0   6     2698.84     2621.76    124.56 o 
  -2   0   6    19337.86    19550.07    863.17 o 
   0   0   6     2086.74     2234.91     93.60 o 
   2   0   6        0.29      -35.05     35.05 o 
   4   0   6        1.32       -1.36     63.09 o 
 -11   1   6       40.41       88.15     59.83 o 
 -10   1   6     1056.95     1164.13     68.59 o 
  -9   1   6       11.54       28.02     37.85 o 
  -8   1   6      398.64      374.40     40.12 o 
  -7   1   6      987.28      994.88     40.81 o 
  -6   1   6      865.00      892.55     31.00 o 
  -5   1   6      492.17      416.99     23.95 o 
  -4   1   6       82.21       72.70     16.30 o 
  -3   1   6      792.37      806.92     28.73 o 
  -2   1   6      321.71      335.96     24.94 o 
  -1   1   6      583.77      654.58     26.55 o 
   0   1   6        0.53      -12.41     34.25 o 
   1   1   6       65.03       25.90     21.26 o 
   2   1   6      146.48      152.12     29.94 o 
   3   1   6        2.30      -14.05     55.88 o 
   4   1   6       86.75       92.45     63.91 o 
   5   1   6       21.15      -26.37     62.20 o 
   6   1   6       45.06       27.37    115.79 o 
   7   1   6       10.49       79.40    135.33 o 
 -11   2   6       16.44        1.31     57.68 o 
 -10   2   6       15.08      -14.81     50.21 o 
  -9   2   6      205.35      254.37     45.02 o 
  -8   2   6     3388.80     3526.10     71.10 o 
  -7   2   6      425.18      452.66     36.29 o 
  -6   2   6      224.55      231.50     19.35 o 
  -5   2   6      105.24      128.22     21.95 o 
  -4   2   6    13212.73    12621.25    355.12 o 
  -3   2   6     2464.16     2517.95     86.23 o 
  -2   2   6     1475.71     1446.84     36.44 o 
  -1   2   6       76.78       71.56     21.11 o 
   0   2   6     3250.57     3528.46     77.71 o 
   1   2   6      761.54      855.56     40.74 o 
   2   2   6      227.94      207.49     35.30 o 
   3   2   6        4.17       28.89     40.75 o 
   4   2   6      156.76      133.63     67.19 o 
   5   2   6       72.79       60.75     71.85 o 
   6   2   6      169.18      218.64    133.53 o 
 -11   3   6      217.31      222.29     68.53 o 
 -10   3   6      240.53      249.60     57.71 o 
  -9   3   6      346.55      428.83     48.65 o 
  -8   3   6     2910.10     2847.53     65.65 o 
  -7   3   6       77.73       78.38     30.96 o 
  -6   3   6      309.16      298.43     26.67 o 
  -5   3   6     3949.84     3612.50     77.12 o 
  -4   3   6      744.99      678.72     27.34 o 
  -3   3   6      400.38      399.50     22.21 o 
  -2   3   6      415.21      448.37     24.63 o 
  -1   3   6        8.02       27.86     24.76 o 
   0   3   6      468.42      496.39     33.95 o 
   1   3   6      871.09      962.32     41.14 o 
   2   3   6      461.19      510.68     51.61 o 
   3   3   6       85.13      131.72     72.12 o 
   4   3   6       72.75       39.54     78.80 o 
   5   3   6      359.58      376.91     93.34 o 
   6   3   6       76.21        8.72    135.33 o 
 -11   4   6      136.93      157.44     70.14 o 
 -10   4   6      152.35      216.76     57.44 o 
  -9   4   6        1.40      -21.55     43.64 o 
  -8   4   6      693.53      697.08     44.58 o 
  -7   4   6      925.91      993.57     41.49 o 
  -6   4   6     3629.01     3389.01     75.23 o 
  -5   4   6     3370.87     3303.95     78.59 o 
  -4   4   6       18.84       23.44     23.94 o 
  -3   4   6      370.10      313.26     23.51 o 
  -2   4   6     3136.04     3144.35     91.17 o 
  -1   4   6     3947.85     3962.87    100.44 o 
   0   4   6        2.49        4.90     26.24 o 
   1   4   6       89.84       63.04     27.64 o 
   2   4   6      916.02      974.20     63.99 o 
   3   4   6       16.17        1.94     52.06 o 
   4   4   6      166.33      116.33     83.42 o 
   5   4   6        2.84      -13.34    102.06 o 
   6   4   6       50.54      217.44    152.48 o 
 -10   5   6      591.43      671.38     61.33 o 
  -9   5   6      571.20      652.37     55.18 o 
  -8   5   6      174.93      127.09     41.33 o 
  -7   5   6      958.54      998.59     44.34 o 
  -6   5   6     3953.60     3658.44    103.06 o 
  -5   5   6      406.84      441.45     29.56 o 
  -4   5   6     1132.07     1152.27     37.31 o 
  -3   5   6     2082.54     2050.08     55.73 o 
  -2   5   6     2076.90     2042.63     52.20 o 
  -1   5   6     1352.09     1389.17     53.53 o 
   0   5   6     2186.76     2165.34     60.71 o 
   1   5   6      450.18      451.96     36.09 o 
   2   5   6      104.35      145.75     41.09 o 
   3   5   6     2086.15     2187.30    100.26 o 
   4   5   6      156.04      184.26     90.97 o 
   5   5   6       72.53       52.03    137.74 o 
   6   5   6      100.69       40.00    151.87 o 
 -10   6   6      554.73      641.63     64.18 o 
  -9   6   6      523.74      679.34     57.49 o 
  -8   6   6        0.78       13.56     44.54 o 
  -7   6   6       29.15       26.74     37.03 o 
  -6   6   6      472.00      433.19     37.07 o 
  -5   6   6     1984.00     1988.27     56.01 o 
  -4   6   6      672.47      627.46     32.23 o 
  -3   6   6     2989.48     2806.57     87.22 o 
  -2   6   6      485.94      488.61     32.80 o 
  -1   6   6      904.82      809.19     38.96 o 
   0   6   6     1862.31     1803.71     57.09 o 
   1   6   6      413.87      465.59     41.68 o 
   2   6   6     1334.79     1448.01     69.49 o 
   3   6   6       20.87       12.46     49.06 o 
   4   6   6      580.86      544.91    123.20 o 
   5   6   6      188.61      200.29    155.18 o 
   6   6   6       37.29      153.98    166.01 o 
 -10   7   6        1.80      -10.48     63.17 o 
  -9   7   6        7.28      -15.80     50.68 o 
  -8   7   6      973.49      918.39     59.25 o 
  -7   7   6      761.82      768.34     47.06 o 
  -6   7   6      492.98      551.63     40.64 o 
  -5   7   6       58.43       53.40     31.73 o 
  -4   7   6     5610.03     5168.23    184.35 o 
  -3   7   6        7.19       -6.49     29.46 o 
  -2   7   6     1980.68     1966.23     64.05 o 
  -1   7   6     4116.01     3989.42    149.03 o 
   0   7   6     1231.54     1299.28     56.81 o 
   1   7   6     1918.93     2011.36     69.35 o 
   2   7   6      382.21      413.49     61.26 o 
   3   7   6     1787.75     1733.05     92.51 o 
   4   7   6       68.11       35.27     61.91 o 
   5   7   6      411.14      450.21    174.43 o 
  -9   8   6      157.41       84.25     56.10 o 
  -8   8   6      714.54      664.99     58.66 o 
  -7   8   6      998.98     1118.55     53.59 o 
  -6   8   6      194.30      215.72     42.36 o 
  -5   8   6      102.77      146.82     35.38 o 
  -4   8   6        0.39       21.96     30.00 o 
  -3   8   6     3008.05     2688.11     77.77 o 
  -2   8   6      253.31      278.43     39.77 o 
  -1   8   6      168.96      170.80     40.59 o 
   0   8   6     2086.74     2067.10     70.12 o 
   1   8   6      405.81      329.24     47.87 o 
   2   8   6     1001.75     1038.98     76.64 o 
   3   8   6        8.41       22.01     68.11 o 
   4   8   6      308.22      343.30     76.29 o 
   5   8   6       12.26       20.45     69.83 o 
  -9   9   6      104.97       58.03     59.04 o 
  -8   9   6       38.94       26.53     52.26 o 
  -7   9   6      312.28      353.36     51.88 o 
  -6   9   6     1609.29     1586.72     58.41 o 
  -5   9   6       72.89       30.79     34.91 o 
  -4   9   6      306.28      314.30     38.35 o 
  -3   9   6     1121.01     1129.67     50.28 o 
  -2   9   6     2270.39     2262.53     84.10 o 
  -1   9   6      102.53       99.93     46.10 o 
   0   9   6       60.22       52.04     44.99 o 
   1   9   6     3845.88     3760.31    151.72 o 
   2   9   6      305.67      359.44     52.21 o 
   3   9   6      267.22      223.18     80.85 o 
   4   9   6      127.07       49.66     78.84 o 
   5   9   6      679.23      702.83     95.05 o 
  -8  10   6        4.20      -35.41     60.83 o 
  -7  10   6      426.75      477.98     54.72 o 
  -6  10   6      250.12      212.64     49.09 o 
  -5  10   6     1578.47     1555.35     60.42 o 
  -4  10   6      141.43      102.31     38.22 o 
  -3  10   6     1117.31     1229.27     52.20 o 
  -2  10   6      440.37      411.05     50.16 o 
  -1  10   6     1457.87     1388.80     64.80 o 
   0  10   6       67.33      101.65     44.97 o 
   1  10   6       27.18        0.40     52.47 o 
   2  10   6      232.84      293.03     58.66 o 
   3  10   6       65.80       54.11     83.73 o 
   4  10   6      323.09      312.19     92.58 o 
  -8  11   6       16.20       27.68     66.37 o 
  -7  11   6        2.31      -41.21     58.85 o 
  -6  11   6        2.59       -4.82     53.55 o 
  -5  11   6       16.00       -2.56     47.40 o 
  -4  11   6      414.24      376.19     55.21 o 
  -3  11   6       18.76      -14.68     44.93 o 
  -2  11   6      109.75      104.35     51.08 o 
  -1  11   6     1193.10     1148.57     66.19 o 
   0  11   6      667.52      705.31     61.19 o 
   1  11   6        1.29      -33.25     57.01 o 
   2  11   6      437.19      492.71     67.81 o 
   3  11   6     1135.17     1180.97    115.20 o 
  -7  12   6      548.19      516.65     74.27 o 
  -6  12   6       78.41       81.53     59.92 o 
  -5  12   6      652.74      721.55     61.44 o 
  -4  12   6        1.92      -18.70     52.26 o 
  -3  12   6      787.41      746.32     64.59 o 
  -2  12   6       11.51       -6.11     56.14 o 
  -1  12   6      992.14     1061.83     69.64 o 
   0  12   6        1.01       25.92     54.94 o 
   1  12   6      307.97      282.49     68.94 o 
   2  12   6       10.72       28.08     65.54 o 
  -6  13   6      285.70      205.48     69.42 o 
  -5  13   6        0.03       11.92     55.89 o 
  -4  13   6      234.46      239.07     61.15 o 
  -3  13   6       11.71      -54.37     63.46 o 
  -2  13   6       49.97      -11.27     61.43 o 
  -1  13   6       33.01       -7.28     60.03 o 
   0  13   6      957.80      836.74     72.83 o 
   1  13   6      639.95      676.96     78.17 o 
  -4  14   6      273.90      330.34     67.40 o 
  -3  14   6      317.50      310.54     80.63 o 
  -2  14   6      168.50      236.45     77.69 o 
  -1  14   6       97.15      100.58     67.13 o 
 -11   0   7       45.79       38.30     84.61 o 
  -9   0   7      764.28      759.40     71.57 o 
  -7   0   7      459.10      470.73     56.95 o 
  -5   0   7     4179.08     4116.66    244.68 o 
  -3   0   7     5385.55     5234.39    364.15 o 
  -1   0   7     8102.22     8431.16    381.87 o 
   1   0   7       82.66       58.86     94.89 o 
   3   0   7     2120.28     2169.34    130.15 o 
   5   0   7      409.68      383.45    125.41 o 
 -11   1   7       29.14       56.31     58.99 o 
 -10   1   7      339.76      385.08     53.33 o 
  -9   1   7       85.73       70.35     41.76 o 
  -8   1   7      325.65      282.48     43.79 o 
  -7   1   7      360.89      336.51     37.17 o 
  -6   1   7        3.53        2.36     30.04 o 
  -5   1   7      367.16      373.41     26.78 o 
  -4   1   7       17.17       15.28     25.96 o 
  -3   1   7       51.70       50.90     27.39 o 
  -2   1   7     3760.57     3645.00     99.97 o 
  -1   1   7       57.12       41.41     34.39 o 
   0   1   7     1142.67     1241.48     54.46 o 
   1   1   7     1947.74     1905.67     91.28 o 
   2   1   7     3169.81     3125.05    124.73 o 
   3   1   7      699.89      721.78     64.15 o 
   4   1   7      341.53      394.86     82.60 o 
   5   1   7      577.24      621.33    141.95 o 
   6   1   7       47.06        6.92    135.33 o 
 -11   2   7      321.32      408.84     72.10 o 
 -10   2   7      191.42      232.30     57.23 o 
  -9   2   7       17.19        2.20     43.12 o 
  -8   2   7      100.54       98.77     41.10 o 
  -7   2   7     2101.44     1934.33     56.76 o 
  -6   2   7     1480.32     1443.99     45.50 o 
  -5   2   7      865.22      868.31     37.98 o 
  -4   2   7       47.62       27.28     26.67 o 
  -3   2   7     4918.44     4932.77    197.49 o 
  -2   2   7      349.52      274.24     33.90 o 
  -1   2   7     1050.08     1071.75     40.46 o 
   0   2   7       29.73       -8.54     42.23 o 
   1   2   7     3820.12     3927.85    102.97 o 
   2   2   7      299.18      285.11     60.51 o 
   3   2   7       36.66       30.12     55.83 o 
   4   2   7       23.78      -21.95    117.89 o 
   5   2   7      327.78      416.23    144.06 o 
 -10   3   7      206.01      199.68     57.75 o 
  -9   3   7      191.75      154.39     45.38 o 
  -8   3   7       94.98       87.32     41.29 o 
  -7   3   7        3.19       26.90     32.78 o 
  -6   3   7      924.83      817.32     40.02 o 
  -5   3   7      199.98      229.61     33.31 o 
  -4   3   7     2156.87     1967.72     65.28 o 
  -3   3   7        4.71       -3.43     27.46 o 
  -2   3   7       48.72       66.81     35.30 o 
  -1   3   7     3051.12     3274.43     95.21 o 
   0   3   7     4857.73     4807.84    187.37 o 
   1   3   7       71.20       52.13     45.35 o 
   2   3   7       39.89       35.16     61.07 o 
   3   3   7      683.84      740.86     76.68 o 
   4   3   7      643.65      672.76    155.18 o 
   5   3   7        0.79       15.94    138.34 o 
 -10   4   7      118.47      106.25     56.12 o 
  -9   4   7     1425.18     1588.28     65.57 o 
  -8   4   7      554.44      610.34     48.35 o 
  -7   4   7       37.57       39.34     36.19 o 
  -6   4   7      161.98      150.65     34.43 o 
  -5   4   7     3105.29     3205.12    103.27 o 
  -4   4   7      895.05      837.78     46.18 o 
  -3   4   7      190.40      253.56     32.10 o 
  -2   4   7        0.15      -28.48     34.00 o 
  -1   4   7     1465.65     1379.97     56.08 o 
   0   4   7      241.91      137.98     53.18 o 
   1   4   7        8.65       14.43     33.56 o 
   2   4   7       35.53       21.15     55.71 o 
   3   4   7      224.33      226.72     76.16 o 
   4   4   7     1061.07      876.96    171.42 o 
   5   4   7        0.62       43.91    148.57 o 
 -10   5   7       31.76       -0.63     55.82 o 
  -9   5   7      285.85      277.15     49.61 o 
  -8   5   7      447.68      496.35     47.17 o 
  -7   5   7      114.49      156.94     39.61 o 
  -6   5   7      456.94      417.29     41.89 o 
  -5   5   7      140.40      132.69     33.03 o 
  -4   5   7     1634.50     1646.50     69.25 o 
  -3   5   7     3334.53     3324.86    101.65 o 
  -2   5   7     1943.94     1755.26     67.41 o 
  -1   5   7       11.28       18.03     34.83 o 
   0   5   7      369.66      334.12     46.19 o 
   1   5   7     1009.33     1080.00     60.90 o 
   2   5   7      669.86      710.35     59.23 o 
   3   5   7      337.71      293.07     83.67 o 
   4   5   7        0.32      -42.83     77.69 o 
   5   5   7        4.40      -38.49    153.08 o 
 -10   6   7        2.46        3.53     55.30 o 
  -9   6   7       35.97       -5.25     51.60 o 
  -8   6   7      125.82       94.47     44.91 o 
  -7   6   7     2747.73     2963.16     69.29 o 
  -6   6   7       77.68       39.48     38.82 o 
  -5   6   7      335.08      386.80     41.11 o 
  -4   6   7       10.81        7.02     36.13 o 
  -3   6   7     1410.77     1473.70     50.32 o 
  -2   6   7      227.61      231.30     39.99 o 
  -1   6   7     1921.02     1812.72     71.40 o 
   0   6   7       31.50       11.00     35.24 o 
   1   6   7      136.13      143.71     43.40 o 
   2   6   7     1101.03      939.86     78.52 o 
   3   6   7       75.12       49.18     64.82 o 
   4   6   7       14.40      -11.04     77.73 o 
   5   6   7       82.66      108.27    169.02 o 
  -9   7   7       21.61       19.52     54.22 o 
  -8   7   7       59.29       45.05     47.06 o 
  -7   7   7     1201.92     1211.25     56.69 o 
  -6   7   7      252.52      298.34     45.05 o 
  -5   7   7     1142.86     1216.55     52.20 o 
  -4   7   7      234.28      194.23     39.37 o 
  -3   7   7      408.30      464.35     45.94 o 
  -2   7   7     1650.58     1628.90     88.21 o 
  -1   7   7     1322.55     1301.78     59.29 o 
   0   7   7      144.58      111.12     44.24 o 
   1   7   7      386.74      291.41     54.22 o 
   2   7   7      201.48      253.61     76.72 o 
   3   7   7       47.37       52.97     71.21 o 
   4   7   7       57.99       51.41     71.83 o 
  -9   8   7     1104.88     1277.52     73.43 o 
  -8   8   7      137.11      169.43     58.70 o 
  -7   8   7      127.96      181.10     50.06 o 
  -6   8   7        6.24       38.23     44.01 o 
  -5   8   7     1975.95     2096.11     76.61 o 
  -4   8   7      111.14      105.80     39.71 o 
  -3   8   7     1749.64     1710.46     65.73 o 
  -2   8   7        4.46      -32.73     43.59 o 
  -1   8   7       20.28        2.25     48.08 o 
   0   8   7      375.09      300.75     52.12 o 
   1   8   7      859.10      914.64     76.21 o 
   2   8   7        3.86       55.37     75.97 o 
   3   8   7      471.94      474.50     86.41 o 
   4   8   7      138.00       63.91     78.44 o 
  -8   9   7      114.47      153.59     62.45 o 
  -7   9   7      171.51      167.10     56.88 o 
  -6   9   7       39.95        7.70     47.47 o 
  -5   9   7     1791.91     1852.21     65.30 o 
  -4   9   7       96.57      114.81     44.25 o 
  -3   9   7      448.76      350.59     49.02 o 
  -2   9   7       44.10      -15.80     48.20 o 
  -1   9   7        5.71       31.09     44.96 o 
   0   9   7      311.93      254.24     57.30 o 
   1   9   7      126.37      148.99     55.55 o 
   2   9   7        2.99      -40.91     80.36 o 
   3   9   7      165.48       90.54     85.58 o 
  -8  10   7       21.43      125.11     73.76 o 
  -7  10   7      858.46      873.27     68.76 o 
  -6  10   7      959.58      965.81     65.46 o 
  -5  10   7      936.21      950.10     57.17 o 
  -4  10   7        0.34       -9.26     51.43 o 
  -3  10   7      289.14      254.57     57.84 o 
  -2  10   7      926.06      858.39     64.76 o 
  -1  10   7      508.94      521.92     60.62 o 
   0  10   7        1.11      -27.59     56.93 o 
   1  10   7       50.87       30.90     59.06 o 
   2  10   7       14.08      -47.71     85.28 o 
   3  10   7       14.89        8.84     89.47 o 
  -7  11   7       67.99       57.85     61.93 o 
  -6  11   7      164.19      151.36     58.11 o 
  -5  11   7       12.68       -8.61     55.14 o 
  -4  11   7        9.97        5.08     55.71 o 
  -3  11   7      229.03      232.99     66.29 o 
  -2  11   7       61.78       65.31     55.84 o 
  -1  11   7        4.16       25.40     59.08 o 
   0  11   7      127.00      114.52     69.07 o 
   1  11   7       69.99       88.47     65.49 o 
   2  11   7       48.01       21.52     70.71 o 
  -6  12   7       16.04       84.43     60.71 o 
  -5  12   7      228.25      202.13     61.80 o 
  -4  12   7     1496.14     1427.64     83.43 o 
  -3  12   7      161.73      134.95     69.00 o 
  -2  12   7        0.10      -34.41     60.17 o 
  -1  12   7      218.25      268.75     64.58 o 
   0  12   7      117.61       72.84     66.79 o 
   1  12   7       15.82      -35.46     66.58 o 
  -4  13   7        8.01       51.21     76.38 o 
  -3  13   7       77.31       64.97     73.48 o 
  -2  13   7        1.44      -15.27     63.59 o 
  -1  13   7      152.91      144.56     67.05 o 
 -10   0   8        2.42        7.38     76.34 o 
  -8   0   8      530.29      509.22     74.15 o 
  -6   0   8     3879.54     4033.35    288.69 o 
  -4   0   8      152.92      189.44     47.93 o 
  -2   0   8     8754.67     9426.20    594.74 o 
   0   0   8      623.12      726.31    100.22 o 
   4   0   8       39.61       66.76    132.93 o 
 -10   1   8     1160.66     1271.44     70.12 o 
  -9   1   8      241.74      322.87     54.37 o 
  -8   1   8     2466.09     2677.48     95.54 o 
  -7   1   8       59.46       90.44     41.04 o 
  -6   1   8     2026.16     2077.41     89.23 o 
  -5   1   8     1029.92     1129.16     57.83 o 
  -4   1   8     1659.93     1801.02     91.46 o 
  -3   1   8      866.30      944.98     47.90 o 
  -2   1   8        1.81      -28.23     36.98 o 
  -1   1   8      496.93      532.79     51.61 o 
   0   1   8        1.54      -11.94     57.09 o 
   1   1   8       21.89      -30.23     64.79 o 
   2   1   8      130.40      217.74    137.44 o 
   3   1   8       14.46       -7.22    128.42 o 
   4   1   8       73.22       69.92     95.60 o 
 -10   2   8      313.75      424.19     60.33 o 
  -9   2   8      478.16      531.85     57.93 o 
  -8   2   8      876.66      881.75     54.89 o 
  -7   2   8       20.59       19.33     38.99 o 
  -6   2   8      150.13      121.12     37.24 o 
  -5   2   8      637.09      661.00     45.75 o 
  -4   2   8     5446.24     5627.92    321.38 o 
  -3   2   8      187.19      223.75     42.32 o 
  -2   2   8      144.59      145.27     45.33 o 
  -1   2   8       60.64       66.50     47.25 o 
   0   2   8      904.27     1084.89     69.23 o 
   1   2   8       91.20       70.19     74.15 o 
   2   2   8       96.85      121.58     93.50 o 
   3   2   8      309.40      445.92    105.03 o 
   4   2   8       11.24      -29.17    142.55 o 
 -10   3   8      516.38      646.53     61.48 o 
  -9   3   8       21.49       44.35     51.10 o 
  -8   3   8      905.27      895.11     54.11 o 
  -7   3   8      815.90      861.32     55.39 o 
  -6   3   8     3119.65     3277.21    137.61 o 
  -5   3   8       82.18       21.03     38.46 o 
  -4   3   8      262.42      217.42     43.24 o 
  -3   3   8      738.85      720.58     52.22 o 
  -2   3   8     1221.58     1395.44    105.60 o 
  -1   3   8       81.81      120.72     52.56 o 
   0   3   8      185.14      196.54     68.58 o 
   1   3   8      286.37      349.76     93.11 o 
   2   3   8        2.46      -81.20     88.58 o 
   3   3   8      138.45      125.73    110.52 o 
   4   3   8        0.02      -15.22     92.61 o 
 -10   4   8       46.74       17.51     60.10 o 
  -9   4   8       90.71       97.45     52.41 o 
  -8   4   8      189.28      182.79     47.01 o 
  -7   4   8     1769.91     1765.95     81.35 o 
  -6   4   8     1169.68     1129.36     55.68 o 
  -5   4   8        1.67       12.38     40.64 o 
  -4   4   8      480.11      431.47     44.68 o 
  -3   4   8      246.78      238.94     45.10 o 
  -2   4   8      397.86      513.63     51.84 o 
  -1   4   8        0.95       19.18     62.32 o 
   0   4   8       31.25       31.76     67.09 o 
   1   4   8      328.41      301.01     48.40 o 
   2   4   8      532.02      609.12    111.01 o 
   3   4   8        1.90        5.04     93.22 o 
   4   4   8        2.54        6.20     92.99 o 
 -10   5   8       34.17       39.92     60.68 o 
  -9   5   8       74.09       34.21     53.08 o 
  -8   5   8      293.11      346.05     53.83 o 
  -7   5   8        0.69      -16.74     46.19 o 
  -6   5   8        1.97      -17.81     40.04 o 
  -5   5   8      699.90      625.58     50.34 o 
  -4   5   8     1860.35     1830.21    109.30 o 
  -3   5   8     1349.73     1457.26     57.91 o 
  -2   5   8       67.01       69.84     46.64 o 
  -1   5   8      252.37      210.74     51.80 o 
   0   5   8      966.55      957.95     79.06 o 
   1   5   8      420.21      432.66     57.62 o 
   2   5   8       45.02       31.89     71.01 o 
   3   5   8       42.12      -50.15     88.16 o 
   4   5   8        2.46       31.29     86.53 o 
  -9   6   8     1100.35     1173.87     74.36 o 
  -8   6   8        7.37        5.79     49.91 o 
  -7   6   8       55.64       59.68     49.49 o 
  -6   6   8      497.56      558.71     52.60 o 
  -5   6   8     1557.68     1448.11     97.33 o 
  -4   6   8        1.54      -15.48     42.44 o 
  -3   6   8       63.52       65.63     45.23 o 
  -2   6   8     1031.16     1068.93     64.47 o 
  -1   6   8       85.25       67.78     45.27 o 
   0   6   8      841.19      907.00     83.07 o 
   1   6   8       49.82       42.20     54.03 o 
   2   6   8       70.30       90.35     79.24 o 
   3   6   8      106.74       12.32     95.35 o 
  -9   7   8      149.13      114.05     62.43 o 
  -8   7   8       35.57       37.64     53.95 o 
  -7   7   8       32.28       -2.46     49.92 o 
  -6   7   8        6.40       17.02     47.78 o 
  -5   7   8      105.09       83.07     51.73 o 
  -4   7   8       21.91       16.30     53.66 o 
  -3   7   8       35.83       10.32     47.47 o 
  -2   7   8     1352.38     1212.54     65.54 o 
  -1   7   8     1213.83     1134.94     88.32 o 
   0   7   8      343.15      261.07     73.73 o 
   1   7   8      178.55      228.78     63.50 o 
   2   7   8      439.33      415.46     92.29 o 
   3   7   8       82.33       96.29     83.00 o 
  -8   8   8       27.72       41.23     55.59 o 
  -7   8   8     1088.92     1021.43     64.85 o 
  -6   8   8      231.00      196.36     52.78 o 
  -5   8   8       74.38       93.08     57.62 o 
  -4   8   8      550.65      529.95     63.81 o 
  -3   8   8     1273.72     1127.32     66.43 o 
  -2   8   8      151.99      110.74     56.43 o 
  -1   8   8        6.35       39.74     58.62 o 
   0   8   8      741.19      767.94     70.46 o 
   1   8   8       55.16       93.95     65.86 o 
   2   8   8      354.11      327.63     96.19 o 
  -8   9   8       25.61      -15.52     60.09 o 
  -7   9   8       73.27       96.78     60.17 o 
  -6   9   8        1.74        2.66     51.31 o 
  -5   9   8      106.29       85.29     58.55 o 
  -4   9   8        1.71        2.84     54.80 o 
  -3   9   8      192.44      160.64     56.97 o 
  -2   9   8       14.59       35.13     51.19 o 
  -1   9   8      319.87      316.29     68.10 o 
   0   9   8      286.69      278.34     68.46 o 
   1   9   8      198.20      154.78     72.61 o 
   2   9   8      154.38       76.48     95.35 o 
  -7  10   8       11.15       35.83     58.67 o 
  -6  10   8        6.66       -8.27     61.46 o 
  -5  10   8      834.48      687.81     72.06 o 
  -4  10   8        0.41        2.63     63.35 o 
  -3  10   8       16.77       12.43     56.91 o 
  -2  10   8      262.15      240.91     62.06 o 
  -1  10   8      544.98      569.88     78.04 o 
   0  10   8       27.53       34.44     71.95 o 
   1  10   8       13.74      -34.53     73.23 o 
  -6  11   8        1.57       23.79     66.05 o 
  -5  11   8       13.84       39.97     65.59 o 
  -4  11   8       51.47       85.33     69.88 o 
  -3  11   8      382.99      298.81     69.65 o 
  -2  11   8      108.78      138.06     61.04 o 
  -1  11   8       15.43      -68.38     71.15 o 
   0  11   8        3.69      -16.61     74.73 o 
  -4  12   8        7.19       -9.68     72.97 o 
  -3  12   8      342.61      360.87     76.45 o 
  -2  12   8       35.24       51.03     65.53 o 
  -9   0   9       49.95       57.61     77.12 o 
  -7   0   9       11.66      -21.14     70.68 o 
  -5   0   9      578.41      697.02     70.07 o 
  -3   0   9       23.98       60.05     65.06 o 
  -1   0   9     2352.04     2435.52    233.02 o 
   1   0   9      351.58      414.42    168.42 o 
 -10   1   9      130.63      100.92     60.46 o 
  -9   1   9        1.11       -0.38     54.17 o 
  -8   1   9       38.03       32.29     46.33 o 
  -7   1   9        9.64       25.18     51.47 o 
  -6   1   9       48.43       29.20     43.88 o 
  -5   1   9      108.63       58.46     40.76 o 
  -4   1   9       96.35       66.13     44.98 o 
  -3   1   9      263.41      257.10     48.58 o 
  -2   1   9       70.07      105.50     56.47 o 
  -1   1   9       87.59       43.88     52.85 o 
   0   1   9        7.61        1.44    107.80 o 
   1   1   9        0.62      -14.99    106.17 o 
   2   1   9        1.29       35.79    152.78 o 
   3   1   9        0.34      -20.75    153.68 o 
 -10   2   9       16.52       17.91    110.78 o 
  -9   2   9      186.02      229.36     59.82 o 
  -8   2   9        1.47      -10.42     49.65 o 
  -7   2   9      283.44      285.21     55.57 o 
  -6   2   9       71.29       -0.47     46.54 o 
  -5   2   9        7.21        6.94     43.97 o 
  -4   2   9      207.82      258.71     49.50 o 
  -3   2   9     1304.80     1394.21     75.87 o 
  -2   2   9       75.97      106.62     59.03 o 
  -1   2   9      259.33      250.05     59.20 o 
   0   2   9      624.79      758.28     96.74 o 
   1   2   9     1267.31     1487.08    152.81 o 
   2   2   9        2.02       22.56    145.26 o 
   3   2   9       35.48      154.28    151.87 o 
  -9   3   9        0.11       37.80     58.86 o 
  -8   3   9      232.67      237.88     54.33 o 
  -7   3   9       46.95       75.06     52.98 o 
  -6   3   9       25.77       37.49     48.75 o 
  -5   3   9      147.46      131.73     47.43 o 
  -4   3   9       55.32      131.56     51.34 o 
  -3   3   9        3.15        1.78     52.22 o 
  -2   3   9        2.13      -12.78     71.59 o 
  -1   3   9       15.09       14.04     86.36 o 
   0   3   9      155.94      113.36     86.55 o 
   1   3   9        0.40       14.05     60.21 o 
   2   3   9       70.00       19.55    147.36 o 
   3   3   9        3.22      -55.56    115.64 o 
  -9   4   9      440.32      540.79     66.93 o 
  -8   4   9        1.40      -20.66     51.34 o 
  -7   4   9      247.67      258.14     56.43 o 
  -6   4   9       61.72       83.36     53.48 o 
  -5   4   9      942.16      973.06     58.08 o 
  -4   4   9        8.11       -5.18     46.66 o 
  -3   4   9       76.04        5.90     55.73 o 
  -2   4   9      884.06      977.11     72.70 o 
  -1   4   9      684.97      742.63    106.03 o 
   0   4   9        0.74       -4.42     95.81 o 
   1   4   9       23.30        8.29     95.29 o 
   2   4   9      455.47      484.50    164.51 o 
   3   4   9       55.50       43.95    113.30 o 
  -9   5   9        4.42        0.61     61.15 o 
  -8   5   9      236.25      243.58     57.01 o 
  -7   5   9       41.52       33.51     59.79 o 
  -6   5   9      115.71      190.42     52.82 o 
  -5   5   9       12.77       -8.90     47.15 o 
  -4   5   9      234.39      243.46     53.55 o 
  -3   5   9      980.36      976.31     74.21 o 
  -2   5   9       23.95       33.35     62.69 o 
  -1   5   9       95.97       54.98     92.00 o 
   0   5   9       36.38       40.18     68.29 o 
   1   5   9        2.15      -40.00     97.31 o 
   2   5   9      160.89      107.42    111.21 o 
  -8   6   9        5.25      -25.79     55.28 o 
  -7   6   9     1309.57     1287.69     78.86 o 
  -6   6   9       11.70       42.60     51.19 o 
  -5   6   9      324.77      346.84     56.09 o 
  -4   6   9      270.79      262.75     56.70 o 
  -3   6   9      622.84      712.12     75.42 o 
  -2   6   9        1.19      -32.37     71.85 o 
  -1   6   9        1.58        7.79     68.41 o 
   0   6   9      345.12      311.84     78.82 o 
   1   6   9        2.01      -98.50     98.50 o 
   2   6   9      132.04       62.50     91.46 o 
  -8   7   9       16.59       44.30     58.55 o 
  -7   7   9       43.89       45.74     64.98 o 
  -6   7   9      482.91      521.07     72.49 o 
  -5   7   9      243.02      271.95     62.51 o 
  -4   7   9       60.20       86.08     56.28 o 
  -3   7   9      237.92      288.37     79.49 o 
  -2   7   9      365.73      332.11     71.17 o 
  -1   7   9      553.15      586.58     70.63 o 
   0   7   9        1.08       -1.92     75.98 o 
   1   7   9      211.16      215.39    114.91 o 
  -7   8   9      203.95      165.33     68.13 o 
  -6   8   9        0.42      -29.47     65.90 o 
  -5   8   9     1096.17     1119.42     79.83 o 
  -4   8   9       11.89       12.63     78.86 o 
  -3   8   9      173.72      208.69     69.31 o 
  -2   8   9       23.56      -14.81     61.45 o 
  -1   8   9       12.99       30.07     66.19 o 
   0   8   9      392.03      307.89     88.28 o 
   1   8   9       11.91       30.75    115.90 o 
  -6   9   9        8.95      -22.90     64.20 o 
  -5   9   9      239.79      225.95     70.63 o 
  -4   9   9      659.99      755.68     79.28 o 
  -3   9   9      100.27      141.32     75.38 o 
  -2   9   9        3.07      -13.48     66.32 o 
  -1   9   9      264.78      347.46     78.45 o 
   0   9   9       27.02       88.13     85.73 o 
  -5  10   9        6.50       -6.06     70.67 o 
  -4  10   9       97.19       82.34     68.20 o 
  -3  10   9      101.95      124.57     66.66 o 
  -2  10   9      286.80      191.01     75.04 o 
  -1  10   9        7.44      -41.40     91.45 o 
  -8   0  10      232.21      208.20     79.79 o 
  -6   0  10       59.07       83.18     75.01 o 
  -4   0  10       10.91      -12.73     78.23 o 
  -2   0  10      107.87       70.07    164.21 o 
   0   0  10      190.19      344.95    194.58 o 
  -9   1  10       66.54      118.19     68.62 o 
  -8   1  10      767.12      740.14     62.34 o 
  -7   1  10      479.90      510.39     68.55 o 
  -6   1  10     1012.03     1107.36     93.69 o 
  -5   1  10      483.01      552.52     62.06 o 
  -4   1  10     1152.18     1326.10     77.82 o 
  -3   1  10      191.38      231.39    146.94 o 
  -2   1  10      606.21      651.40     95.57 o 
  -1   1  10      164.91      239.17     82.70 o 
   0   1  10      137.83      198.96    132.25 o 
   1   1  10      109.16      121.35    129.75 o 
  -9   2  10       77.63       81.39     85.13 o 
  -8   2  10       44.17       74.47     57.65 o 
  -7   2  10      135.28      188.48     63.91 o 
  -6   2  10       60.83       32.51     57.98 o 
  -5   2  10       72.45       54.21     54.97 o 
  -4   2  10       69.71       62.27     60.87 o 
  -3   2  10      471.45      580.16     77.72 o 
  -2   2  10      128.11      130.56     83.98 o 
  -1   2  10        2.76       63.98     98.05 o 
   0   2  10      122.16      102.89     97.91 o 
   1   2  10       24.03       81.41    130.48 o 
  -8   3  10      120.23      137.86     61.65 o 
  -7   3  10       76.49       70.66     60.90 o 
  -6   3  10      902.82      887.62     78.15 o 
  -5   3  10      226.39      199.10     57.78 o 
  -4   3  10      240.65      311.45     72.99 o 
  -3   3  10      240.41      232.78     76.26 o 
  -2   3  10      207.70      178.44    105.35 o 
  -1   3  10       90.17       55.90     99.64 o 
   0   3  10      119.14      109.79     99.73 o 
   1   3  10       93.09       37.24    130.14 o 
  -8   4  10       43.41       51.60     61.70 o 
  -7   4  10      323.83      255.38     62.20 o 
  -6   4  10       62.32       74.33     63.61 o 
  -5   4  10      655.06      719.42     70.56 o 
  -4   4  10       14.39      -43.49     79.10 o 
  -3   4  10      101.74       86.20     79.39 o 
  -2   4  10      129.12      185.67    108.52 o 
  -1   4  10      177.85      156.07    105.84 o 
   0   4  10        0.52      -57.33     67.07 o 
   1   4  10        3.70       30.99     99.99 o 
  -8   5  10      397.50      443.95     68.99 o 
  -7   5  10      265.02      215.38     61.02 o 
  -6   5  10       28.38       -7.92     61.68 o 
  -5   5  10       45.15       40.00     63.77 o 
  -4   5  10      211.05      219.02     90.76 o 
  -3   5  10        2.47       -1.16     78.91 o 
  -2   5  10        0.97      -72.64    112.74 o 
  -1   5  10      100.72       74.96    106.68 o 
   0   5  10        4.52       31.10     71.99 o 
  -7   6  10      202.88       99.43     73.31 o 
  -6   6  10        3.25       -5.44     59.97 o 
  -5   6  10      266.76      250.98     72.84 o 
  -4   6  10       65.12      126.03     91.19 o 
  -3   6  10      300.06      282.82     90.52 o 
  -2   6  10      294.13      293.43     77.11 o 
  -1   6  10       49.42       83.35     79.65 o 
   0   6  10      118.93      154.09     77.54 o 
  -6   7  10       62.99       27.37     63.74 o 
  -5   7  10       40.62       29.61     71.36 o 
  -4   7  10      202.78      102.94     97.36 o 
  -3   7  10       30.78      -17.37     78.13 o 
  -2   7  10       10.51      -35.93     66.27 o 
  -1   7  10       22.58       34.87     83.49 o 
  -5   8  10       23.28        6.39     67.77 o 
  -4   8  10       77.49       -3.59     85.53 o 
  -3   8  10      101.02      112.24     73.25 o 
  -2   8  10      116.76      144.66     75.43 o 
  -7   0  11       52.27       19.16     91.54 o 
  -5   0  11       91.53       74.58    233.68 o 
  -3   0  11      161.21       59.25    220.74 o 
  -1   0  11       45.18      -77.78    128.33 o 
  -7   1  11       39.88       43.67     74.32 o 
  -6   1  11        9.24      -45.81     69.56 o 
  -5   1  11      157.76      245.11     87.76 o 
  -4   1  11       63.19      236.13    165.44 o 
  -3   1  11       21.61       49.46    154.92 o 
  -2   1  11      110.15      161.93     97.39 o 
  -1   1  11       48.42       64.62     94.70 o 
  -7   2  11      242.58      281.52     80.81 o 
  -6   2  11        6.28      -29.66     75.49 o 
  -5   2  11        3.60       34.06     73.10 o 
  -4   2  11       57.83       57.93     94.04 o 
  -3   2  11      121.59      221.05    160.93 o 
  -2   2  11        4.95        7.35    114.50 o 
  -1   2  11      143.62      198.94    118.41 o 
  -7   3  11        5.39      -65.26    158.49 o 
  -6   3  11       88.66       88.66     80.37 o 
  -5   3  11        1.01      -33.83     71.24 o 
  -4   3  11       91.02       60.12    100.45 o 
  -3   3  11       48.70       32.11    153.87 o 
  -2   3  11       41.85       -2.05    115.44 o 
  -6   4  11        5.57      -42.61     78.02 o 
  -5   4  11      288.35      352.96    105.25 o 
  -4   4  11      108.11      219.55    106.66 o 
  -3   4  11       17.72       80.84    119.87 o 
  -2   4  11       14.50       77.26    119.73 o 
  -5   5  11        5.49      -44.78    105.28 o 
  -4   5  11       25.98       18.32    107.80 o 
  -3   5  11       21.25        9.16    122.86 o 
                                                 
